# Supplementary material for: Evolution of MIR159/319 microRNA genes and their post-transcriptional regulatory link to siRNA pathways
Source: BMC Evol Biol. 2011 May 12;11:122. doi: 10.1186/1471-2148-11-122 (PMC3118147; doi:10.1186/1471-2148-11-122)
Supplement: Additional file 1 — Sequences of the MIR159/319 stem-loops. All the sequences are in DNA form in FASTA format in a plain text file. [file 1471-2148-11-122-S1.TXT]

#All the sequences of MIR159/319 stem-loops in this study are shown in DNA form
#Type 1
>Ace-MIR319
TGATGTTGTAGGAATATATAAATGTAGAGAGAGCTTCCTTGAGTCCATTCACAGGTCGGATATGATCCAATTAGCTTCCGACTCATTCATCCAAATACCGAGTCGCCAAAATTCAAATTAGACTCGTTAAATGAATGAATGATGCGGTAGACAAATTGGATCATTGATTCTCTTTGATTGGACTGAAGGGAGCTCCCTCTCTCTTCTGTATTCCAATTGTCTTG
>Aha-MIR319
TGATGTTGTAGGAATATATATATGTAGAGAGAGCTTCCTTGAGTCCATTCACAGGTCGTGATATGATCCAATTAGCTTCCGACTCATTCATCCAAATACCGAGTCGCCAAAATTCGAACTAGACTCGTTAAATGAATGAATGATGCGGTAGACAAATTGGATCATTGATTCTCTTTGATTGGACTGAAGGGAGCTCCCTCTCTCTTCTGTATTCCAATTGTCTTG
>Ahy-MIR159
GGTTTGGATGTGGAAGGTGGTGATGAGTGGAGCTCCTTGAAGTCCAACAGAGGGTCTTGGTGGGTGGATTGAGCTGCTAAGCTATGGATCCCACAGTACTACCCATATATACCCCATTATGCAGTGGTAGTTCTGCGGATTCCATATCCTGGGAGCTTCATTACCTTTCCACAGATCCTTATTTGGATTGAAGGGAGCTCTACATAGCATCCTCTTTCTAATTAACTTGT
>Aly-MIR319
TGATGTTGTAGGAATATATATGTAGAGAGAGCTTCCTTGAGTCCATTCACAGGTCGTGATATGATCCAATTAGCTTCCGACTCATTCATCCAAATACCGAGTCGCTAAAATCGAACTAGACTCGTTAAATGAATGAATGATGCGGTAGACAAATGGATCATTGATTCTCTTTGATTGGACTGAAGGGAGCTCCCTCTCTCTTCTGTATTCCAATTGTCTTG
>ath-MIR159a
GTAGAGCTCCTTAAAGTTCAAACATGAGTTGAGCAGGGTAAAGAAAAGCTGCTAAGCTATGGATCCCATAAGCCCTAATCCTTGTAAAGTAAAAAAGGATTTGGTTATATGGATTGCATATCTCAGGAGCTTTAACTTGCCCTTTAATGGCTTTTACTCTTCTTTGGATTGAAGGGAGCTCTAC
>ath-MIR159b
GGAAGAGCTCCTTGAAGTTCAATGGAGGGTTTAGCAGGGTGAAGTAAAGCTGCTAAGCTATGGATCCCATAAGCCTTATCAAATTCAATATAATTGATGATAAGGTTTTTTTTATGGATGCCATATCTCAGGAGCTTTCACTTACCCCTTTAATGGCTTCACTCTTCTTTGGATTGAAGGGAGCTCTTCATCTCTC
>ath-MIR319a
AGAGAGAGCTTCCTTGAGTCCATTCACAGGTCGTGATATGATTCAATTAGCTTCCGACTCATTCATCCAAATACCGAGTCGCCAAAATTCAAACTAGACTCGTTAAATGAATGAATGATGCGGTAGACAAATTGGATCATTGATTCTCTTTGATTGGACTGAAGGGAGCTCCCTCT
>ath-MIR319b
AGAGAGCTTTCTTCGGTCCACTCATGGAGTAATATGTGAGATTTAATTGACTCTCGACTCATTCATCCAAATACCAAATGAAAGAATTTGTTCTCATATGGTAAATGAATGAATGATGCGAGAGACAAATTGAGTCTTCACTTCTCTATGCTTGGACTGAAGGGAGCTCCCT
>ath-MIR319c
TAGATATAGAAGGAGATTCTTTCAGTCCAGTCATGGATAGAAAAAGAAGAGGGTAGAAATATCTGCCGACTCATCCATCCAAACACTCGTGGTAGAGAAACGATAAATTTAAACCGCAGTGACTGTGTGAATGATGCGGGAGATATTTTTGATCCTTCTTTATCTGTGTTTGGACTGAAGGGAGCTCCTTCTTTTTCTA
>bna-MIR159
GTAGGGCTCCTTATAGTTCAAACGAGAGTTTAGCAGGGTAAAGAAAAGCTGCTAAGCTATGAATCCCATAAGCCCTAATCCTTATATATAAAAAGGATTTGGTTATATGGCTTACATATCTCAGGAGCTTTAACTTGCCCTTTAATTGCTTTTACTCTTCTTTGGATTGAAGGGAGCTCTACA
>Bna-MIR159b
AATTTCCCGAGAACAAAGAAGTAGGGCTCCTTATAGTTCAAACGAGAGTTCAGCAGGGTAAAGAAAAGCTGCTAAGCTATGAATCCCATAAGCCCTAATCCTTATTTATAAAAAGGATTTGGTTATATGGCTTACATATCTCAGGAGCTTTAACTTGCCCTTTAATTGCTTTTACTCTTCTTTGGATTGAAGGGAGCTCTACATCTTCTTTCACTTTACGCA
>Bna-MIR159c
ACAAAAATACAGAAGTAGAGCTCCTTAAAGTTCAAACGAGAGTTTAGCAGGGTAAAGAAAAGCTGCTAAGCTATGGATCCCATAAGCCCTAACCTTAAACATAGAAAAAGGATTTTGGTTATATGGCTTGCATATCTCAGGAGCTTTAACTTGCCCTTTAATGGCTTTTACTCTTCTTTGGATTGAAGGGAGCTCTACATCTTTCAATTTAT
>Bna-MIR319a
AATATGGTCAGGGATGCTGGGTTGGTGGGGGAAGGGAGCTTTCTTCGGTCCACTCATAGAATAATATGTGAGATTTAATTGACTCTCGACTCATTCATCCAAATACCAAATGAAAGAATATGTAGACATATGGTAAATGAATGAATGATGCTAGAGACAAATTGAATCTTCACTTCTCTATGCTTGGACTGAAGGGAGCTCCCTTTTTTTATTTTCCTGTATTTCAACACTTCAT
>Bna-MIR319b
ATAGAAAAATTAATGGGCTTAGGGATGATGGGTTGGTGGAGGAAGAGAGCTTTCTTTGGTCCACTCATGGAGTAATATGTGAGATTTAATTGACTCTCGACTCATCCATCCACATACCAAATGAAAGAATATGTTCCCATATGGTAAATGAATGAATGATTCTAGAGACAAATTGAATCTTTACTTCTCTATGCTTGGACTGAAGGGAGCTCCTTTCCTTTGTTTTCCAATATTTCTACATCTCATTATATTTACAAG
>Bna-MIR319c
GAAGCGAGACTGAAATAGATAGATATAGAAGGAGATTCTTTCAGTCCAGTCATGGATAGAACAAGAAGAGGGTAGAAACATCTGCCGACTCATCCATCCAAACACTTCTGGTAAAAAGAAAAGAGATTTTATACCACAGTGGCTGTGTGAATGATGCGGGAGATGTTTTCATCTCTCTTTATCTGTGTTTGGACTGAAGGGAGCTCCTTCTTAATTTACATGTTTCAAATTTTCTCA
>Bol-MIR319a
ATCGATAGATAGAGAGCTTCCTTGAGTCCATTCACAGGTTGTGATATGATCCAATTAGCTTCCGAATCATTCATCCAAATACTGAGTCACCAAAATTCAAACTAAACTCGTTAAATGAATGTATGATGCGGTAGACAAATTGGGTTATTGATTCTCTATGATTGGACTGAAGGTAGCTCCCTCCCCTTTTTG
>Bol-MIR319b
AGCGAGACTGAAATAGATAGATATAGAAGGAGATTCTTTCAGTCCAGTCATGGATAGAACAAGAAGAGGGTAGAAACATCTGCCGACTCATCCATCCAAACACTTCTGGTAAAAAGAAAATAGATTTTATACCACAGTGGCTGTGTGAATGATGCGGGAGATGTTTTCATCTCTCTTTATCTGTGTTTGGACTGAAGGGAGCTCCTTCTTTATCTACATGTTT
>Bra-MIR159a
GAACAAAAAAGAAGATTGAAAGTAGAGCTCCTTTAAGTTCAAACGAGAGTTTAGTAGGGTAAAGAAAAGCTGCTAAGCTATGGATCCCATAAGCCCTAATCCTTATAGAGAGAAAAAAAAGGATTTGGTTATATGGCTTGCATATCTTAGGAGCTTTAACTTGCCCTTTAATTGCTTTTACTCTTCTTTGGATTGAAGGGAGCTCTACAACTTCTTTCTCTTCATTTAAATTT
>Bra-MIR159c
AATTTCCCGAGAACAAAGAAGTAGGGCTCCTTATAGTTCAAACGAGAGTTTAGCAGGGTAAAGAAAAGCTGCTAAGCTATGAATCCCATAAGCCCTAATCCTTATATATAAAAAGGATTTGGTTATATGGCTTACATATCTCAGGAGCTTTAACTTGCCCTTTAATTGCTTTTACTCTTCTTTGGATTGAAGGGAGCTCTACATCTTCTTTCACTTTATCTA
>Bra-MIR159d
GAACAAAAAAGTAGGGCTCCTTATAGTTCAAACGAGAGTTTAGCAGGGTAAAGAAAAGCTGCTAAGCTATGAATCCCATAAGCCCTAATCCTTATATATAAAAAGGATTTGGTTATATGGCTTACATATCTCAGGAGCTTTAACTTGCCCTTTAATTGCTTTTACTCTTCTTTGGATTGAAGGGAGCTCTACATCTTCTTTC
>Bra-MIR319a
GATATATATCGAGGGAGAGCTTCCTTGAGTCCATTCAGAGGCTGTGATATGATCCAATTAGTTTCCGACTCATCCATCCAAATACCGAGTTACTAAATTTTAAGATAGACTCGTTAAATGAATGAATGATGCGGTAGACAAATTGGAACATTGATTCTCTTTGGTTGGACTGAAGGGAGCTCCCTCTCTCTTACTACT
>Bra-MIR319b
AAGCGAGACTGAAATAGATAGATATAGAAGGAGATTCTTTCAGTCCAGTCATGGATAGAACAAGAAGAGGGTAGAAACATCTGCCGACTCATCCATCCAAACACTTCTGGTAAAAAGAAAAGAGATTTTATACCACAGTGGCTGTGTGTATGATGCGGGAGAATGTTTCATCTCTCTTTATCTGTAGTTGGACTGAAGGGAGCTCCTTCTTAATTACATGTTTCAAATTTTCTC
>Bra-MIR319c
GTTGTTGCAAGATAAATACCAAGAGAGTTTCCTTAAGTCCATTCACATGTTGTGATTTGATCCAATTAGCTCCAGACTCATTCACTCACTTACCGAGTCACTAAAACAGGAATGAACTCGTTACATGAGTAAATGATGCGGGAGACTTATTGGATCTTAGATTCATTGCGATTGGACTGAAGGGAACTCCCTTTATTCTATTTATTCCAACACATT
>Bvl-MIR319
TGATGTTGTAGGAGTATATATCAAGGGAGAGCTTCCTTGAGTCCATTCACAGGTCGTGATATGATCCAATTAGCTTCCGACTCATTCATCCAAATACCGAGTCAGGGAAATTTGATCTATACTCGTTAAATGAATGAATGATGCGGTAGACAAATTGGATCATTGATTCTCTCTGATTGGACTGAAGGGAGCTCCCTCTCATTAGGTATTCCAGTTCTCTTG
>Cbp-MIR319
ATATATGTATGGAGAGAGCTTCCTTGAGTCCATTCACAGGTCGTGATATGATCCAATTAGCTTCCGACTCATTCATCCAAATACCGAGTCTCACCAAAATTCTAACAAGACTTGTTAAATGAATGAATGATGCGGTAGACAAATTGGATCATTGATTCTTTTTGATTGGACTGAAGGGAGCTCCCTTTCTTCTTGGTATTC
>Cch-MIR319
ATATATCGAGAGAGAGCTTCCTTGAGTCCATTCACAGGTCGTGATATGATCCAATTAGCTTCCGACTCATTCATCCAAATACCGAGTCACCAAAATTCGAACTAGACTCGTTAAATGAATGAATGATGCGCTAGACAAATTGGATCATTGATTCTCTTTGATTGGACTGAAGGGAGCTCCCTTCCTTTTTGG
>Ccl-MIR159
GTGATCTTGTGGGATTAATTAATTGATTGGTGGTAAGAGGGTTAAGGTGTGGAGCTCCTTGAAGTCCAAAAGAGGTTCTAGCAAGGGTAAATTGAGCTGCTGAGCTATGGATCCCACAGTCCTATGTATCAGATTTTAGGGTTTGTTTCTGATGATGGTGATGATAGGCTTGTGGCTTGCATATTTCTGGAGCTTCATTACCCCTTAAGTTTTACCCTTTTTTGGATTGAAGGGAGCTCTACCTCTCTACACACTACTCACTTTTTATTTGATTAGTTTCTTCTCCATTT
>Cme-MIR319
TAAGAGAGCTTTCTTCAGTCCACTCATGGGTGGCGGTAGGGTTTAATTAGCTGCCGACTCATTCATTCAAATATTGAGTCCAAAAATTTCAAATCTCAAATGGATTCACTAAACGATTGAATGATGCGGGAGACAAATTGAATCTTAAGCTTCCTGTACTTGGACTGAAGGGAGCTCCCTTTTCTTTCTAT
>Cor-MIR319
CTGTTTTAAATTAATATTGTAGGAATATATATATATAGATAGAGAGTTTCCTTGAGTCCATTCACAGGTCGTGATATGATCCAATTAGCTTCCGACTCATTCATCCAAATACCGAGTCATCAAAATTTCAATCTAAACTCGTTAAATGAATGAATGATGCGGTAGACAAATTGGATCATTGATTCTCTTTGATTGGACTGAAGGGAGCTCCCTCTCTTTTTGGTATTCTCATATTCTAGATAAATATTGAATTACAATTC
>Crp-MIR159
CCTCCTCGAGGCCGAGGTACGTATTACAAACACGGTTGTATGATGCAGGATTATATGTGAGAATAAGGAGATTGTAGAGCTCCTTGAAGTCCAATCAAGGCTTGCGCAAGGTCGGTTCAGCTGCTGATTTATGCATTCCGCTGCCCTGATCGCGTCCTCGGATTCCAGAGTTGCATGGCAGGGCTAGCGGTGTGCATGACGCAGGAGCTGTATTGACCGTGTGCTTCCCTTTTTTGGTTTGAAGGGAGCTCTACAGGAGTCTTTTATTCGTTTGCATTGCTAACTGTGGGGAATACCAGTCTCGGTAGGTTTTGCT
>Cru-MIR319
ATATATGTACGGAGAGAGCTTCCTTGAGTCCATTCACAGGTCGTGATATGATCCAATTAGCTTCCGACTCATTCATCCAAATACCGAGTCTCACCAAAATTGGAACAAGACTTGTTAAATGAATGAATGATGCGGTAGACAAATTGGATCATTGATTCTCTTTGATTGGACTGAAGGGAGCTCCCTTTCTTCTTGGTA
>Csi-MIR159a
TGATTGGTTGGTGATCTTGTGGGATTAATTAATTGATTGGTGTTAAGAGGGTTAAGGAGTGGAGCTCCTTGAAGTCCAAAAGAGGTTCTAGCAAGGGTAAATTGAGCTGCTGAGCTATGGATCCCACAGTCCTATGTATCAGATTTTAGGGTTTGTTTCTGATGATGGTGATGATAGGCTTGTGGCTTGCATATTTCTGGACCTTCATTACCCCTTAAGTTTTTACCCCTTTTTTTGGATTGAAGGGAGCTCTACCTCTCTACCCACTACTTCACTTTTTTATTTAATTAGTTTCTTCCTCCATTTACTCAATTTTTT
>Csi-MIR159b
TTGGGCTTTTTGATTGGTTGGTGATCTTGTGGGATTAATTAATTGATTGGTGTTAAGAGGGTTAAGGAGTGGAGCTCCTTGAAGTCCAAAAGAGGTTCTAGCAAGGGTAAATTGAGCTGCTGAGCTATGGATCCCACAGTCCTATGTATCAGATTTTAGGGTTTGTTTCTGATGATGGTGATGATAGGCTTGTGGCTTGCATATTTCTGGAGCTTCATTACCCCTTAAGTTTTACCCTTTTTTGGATTGAAGGGAGCTCTACCTCTCTACACACTACTCACTTTTTATTTGATTAGTTTCTTCTCCATTTACTCATTTTTGTTAT
>Cso-MIR159
ATGTGTGTGAGGTGTTGTGGTTGAAACCAGTGGAAGTAGAGCTCCTTGAAGTCCAATAGAGGATCTGAGTGGGAAGATAGTGCTGCTGGCTTATGGATTCCTCAAGTCCTATCTTTATGGTTTTGTATAGGCTTTGTGGCTTGCATAACCCAGGAGCTTTATTACCTTACTTTATGATCTTTTTTTGGATTGAAGGGAGCTCTACACCCTCTATTATTTCTATCCAAACCCCATGAAGAAAA
>Csu-MIR159a
CGCGTCCGGGGTTAAGGAGTGGAGCTCCTTGAAGTCCAAAAGAGGTTCTAGCAAGGGTAAATTGAGCTGCTGAGCTATGGATCCCACAGTCCTATGTATCAGATTTTAGGGTTTGTTTCTGATGATGGTGATGATAGGCTTGTGGCTTGCATATTTCTGGAGCTTCATTACCCCTTAAGTTTTACCCTTTTTTGGATTGAAGGGAGCTCTACCTCTCTACACACTACTCA
>Csu-MIR159b
GGTTAAGGAGTGGACCTCCTTGAAGTCCAAAAGAGGTTCTAGCAAGGGTAAATTGACCTGCTGAGCTATGGATCCCACAGTCCTATGTATCAGATTTTAGGGTTTGTTTCTGATGATGGTGATGATAGGCTTGTGGCTTGCATATTTCTGGAGCTTCATTACCCCTTAAGTTTTACCCTTTTTTGGATTGAAGGGAGCTCTACCTCTCTACACACTACTCA
>Dka-MIR159
TGTTTATTAATGGCTGTGGCAGAATCATAAGGCGAATGGAGTGGAGCTCCTTCAAGTCCAATATTGGATCTTGCTGGGGAAGATGAAGCTGCCGATCTATGGATCCCTCAGCCCTATCACTCCCAAGCCTTCGCTTTGGATAGGCCTGTGGTTTCCATATGTCAGGAGCCTTATTGCCCTTTGCCTGATCTTGTTTTGGATTGAAGGGAGCTCTGCACCTCTCTCCTCTTCTTCCTCTGTCCCGCCAAGCCTCCTTG
>Dso-MIR319
ATTGATGTTATTGGAAAATATATAGAGAGAGCTTCCTTGAGTCCATTCACAGGTCGTGATATGATCCAATTAGCTTCCGACTCATTCATCCACATACCGAGTCACCCAAATTCAAACTAGACTCGTTAAATGACTGAATGATGCGGTAGACAAATTGGATCATTGATTCTCTTTGATTGGACTGAAGGGAGCTCCCTCTCTTTCTGGTATTCCAATTTTTTTTAT
>Ees-MIR159a
GGGTTTCCAAGTTATCCTTGATGGAGTTAAGGTTTAAGTTGAGCTCCTTTCTGTCCAAAAAGAGGATCTTGCTGGGTAGATCAAGCTGCTGGACTATGGATCCCAAAAGTCCTATCCTCTAATTTTAAGGGTAGGCTTATGGCTTGCATATTTCAGGAGCTTTATTACCTTTTAGTTTGATCTTTATTTGGATTGAAGGGAGCTCCACACATCCATCCTTTTTTCTTTATCATTTTTAGGGTTCATATTGATTC
>Ees-MIR159b
TGTAACCCCATGGAAGGGGTAGGGTGGAGCTCCTTGAAGTCCAAAAGAGGATTTGCAGGGTAAATCAAGCTGCTAATCTATGGATTCCACAGTCCTAACCCTAATTAATTATGGGGGGATAGGCTTGCGGCTTGCATATGTTAGGAGCTTTTTTACCTCTTTGTTTTATCTTTCTTTGGATTGAAGGGAGCTCTACACTTTCTCTCTCTAGATTCTCTGT
>Ees-MIR159c
CCCCATGGAAAGGGTAGGGTGGAGCTCCTTGAAGTCCAAAAGAGGATTTTGCAGGGTAAATCAAGCTGCTGATCTATGGATTCCACAGTCCTAACCCTAATTAATTATGGGGATAGGCTTGCGGCTTGCATATGTTAGGAGCTTTATTACCTCTTTGTTTTATCTTTCTTTGGATTGAAGGGAGCTCTACACTTTTCTCTCTCTAGATTC
>FAR-MIR159
TTGTCTCCCTGGTTTTTGTGTTTGGTTTTGAGGTGGAGCTCCTATCATTCCAATGAAAGGTCTTGCTAGAAGGGGTGGTACAGCTGCTCGTTCATGGTTCCCACTATCCTACCTCCGTTTGAAACCAGGGAGATAGGCCTGTGGCTTGCATGACCGAGGAGCCGCATCGTCCCCTCGCTGGCCGCTCTTTGGATTGAAGGGAGCTCTGCATCTAGGCCTAGTTCATGTTATACTGTTTCCCCTC
>Far-MIR159b
TTTTGTGTTTGGTTTTGAGGTGGAGCTCCTATCATTCCAATGAAAGGTCTTGCTAGGAGGGGTGGTACAGCTGCTCGTTCATGGTTCCCACTATCCTACCTCCGTTTGAAACCAGGGAGATAGGCCTGTGGCTAGCATGACCGAGGAGCCGCATCGTCCCCTCGCTGGCCGCTCTTTGGATTGAAGGGAGCTCTGCATCTTGGCCTAGTTCATGT
>Fve-MIR159
TTAGGGTTTTAGCTAGGGTTATGGAGTGGAGCTCCTTGAAGTCCAATAGAAGATGTTGCTAGGTTGATTGAGCTGCTGAGCTATGAATTCCACACTTCTATCTCTGTTTTTTGATAAAGATGATAGGCTTGTGGCTTGCATACCTCAGGAGCTGCATTACCTGAGTTGCATCATGTTTTGGATTGAAGGGAGCTCTACACCTTGGCTTATCTGTCTC
>gma-MIR159
AATTAAAGGGGATTATGAAGTGGAGCTCCTTGAAGTCCAATTGAGGATCTTACTGGGTGAATTGAGCTGCTTAGCTATGGATCCCACAGTTCTACCCATCAATAAGTGCTTTTGTGGTAGTCTTGTGGCTTCCATATCTGGGGAGCTTCATTTGCCTTTATAGTATTAACCTTCTTTGGATTGAAGGGAGCTCTACACCCTTCTCTTCTTTTCT
>GMA-MIR159b
GCAGTGTGATAGGGCATTGGGTATCAAACCCAACTTGGAGTTCCCTGCACTCCAAGTCTGAAAGGATATGATGGTAAACCTCTACTGCTAGTTCATGGATACCTCTGACTTCTTAACAACATGCGTTCGAAGTCAAGGGTTTGCATGCCCTGGGAGATGAGTTTACCTTGATCTTTTGGTATTGGAGTGAAGGGAGCTCCAGAGGGTATTCTCAAGCCCTGGCCTTATTT
>Gma-MIR159c
TAAACTCAAGTTGGAGCTCTCTGCACTCCAGTGTTGAAGGAGGTGATGGTAAACCCTAGCTGCTAATTCATGGTTACCTTTGGCTTCCCATAAGGAAGCATGTGAAAGTCATGGGTTTACATGAATATGGAGACGGGGTTGCCTTGATCTTTTGGTATTGGAGTGAAGGGAGCTCCGAATTAGGCCTT
>gma-MIR319a
AGTACGTTGAAGACCCTAAGGTAAGAGAGCTTTCTTCAGTCCACTCATGGGTGACAGTAAGATTCAATTAGCTGCCGACTCATTCATCCAAATGTTGAGTGTAAGCGAATAAATATACTCAGCAGATGAGTGAATGATGCGGGAGACAAATTGAATCTTAAGTTTCCTGTACTTGGACTGAAGGGAGCTCCCTTTTCCTTTTGTCTCTTACTTCTT
>gma-MIR319b
TAAGTCCTAAGCGACGGTAAGAGAGCTTTCTTCAGTCCACTTATGGGTGACAATAAGATTTCAATTAGCTGCCGACTCATTCATCCAAATGCTGAGTGAAAGCGAAGAAAGATACTCAGCAAATGAGTGAATGATGCGGGAGACAAATTGATTCTTAAGTGTCCTGTACTTGGACTGAAGGGAGCTCCCTTTTTCTTTTGAATCTTCT
>Gma-MIR319d
TTTTAATATGAGGAATAGTTTAAGAGAGCTTCCTTCAGTCCACTCATGGATGGGTAGAGGGTTTGAATTAGCTGCTGACTCATTCATTCAAACACAATAGAATTAGTATCATGGTATGCTATTGTGAATGTGTGAATGATGCAGGAGGTAAAGTTCATCCTTTTCTTGTCTTTGCTTGGACTGAAGGGAGCTCCCTTTTACTGTTTTTATCATTATAT
>Htu-MIR159
TTGTATTTTTGTATGGAAGTGGGATGAAGTAGAGCTCCTTAAAGTCCAATAGAAGATCTGAGTGAGAACATAGAGCTGCTAGTTTATGGATCCCTCAAGTCCTATCTTTGTTGATGTATAGGCTTTGTGGCTTGCATACACTTGGAGCTTTATTACCCTCCTTATGATCCTTTTTTGGATTGAAGGGAGCTCTACACCATCATATCTCATATTCTCATCTCA
>HVU-MIR159
GTTTGGAGGTGGAGCTCCTATCATTCCAATGAAGGGTCTACCGGAAGGGTTTGTGCAGCTGCTTGTTCATGGTTCCCACTATCCTATCTCCATTAGAACACGAGGAGATAGGCTTGTGGTTTGCATGATCGAGGAGCCGCTTCGATCCCTCGCTGACCGCTGTTTGGATTGAAGGGAGCTCTGCATCTTGAT
>Ini-MIR319
TTTGAGTGTGGTGTAATAAAAATTATAAAAAGAAAAAAGAAGAGAGCTTTCTTCAGTCCAAACATGGGTGGCAGTAGGATTCAATTAGCTTCCGACTCATTCATCCAAATGCTGAGATGAGATGACGATGAACCCGGCCTTGATGACTAATGAACACTGTCTCAGTAACTGAGTGAATGATGCGGGAGACAAGTTGGATCTTAAGCTTCCTGTACTTGGACTGAAGGGAGCTCCCTTTTTAACCTTTAATTTTATTTTTCTGTTTATTGCACTTATTTTTAC
>Ini-MIR319ca
AAATAAAATTAAAGGTTAAAAAGGGAGCTCCCTTCAGTCCAAGTACAGGAAGCTTAAGATCCAACTTGTCTCCCGCATCATTCACTCAGTTACTGAGACAGTGTTCATTAGTCATCAAGGCCGGGTTCATCGTCATCTCATCTCAGCATTTGGATGAATGAGTCGGAAGCTAATTGAATCCTACTGCCACCCATGTTTGGACTGAAGAAAGCTCTCTTCTTTTTTCTTTTTATAATTTT
>Lja-MIR159
TTAAACCCAATTTGAGGCTCTCTGCGCTCCAATACTGAAAGGAAGTGATGGTAAACCCTAGCTGCTAGTTCATGGACACCTTTGGCTTCGCACAAATAAGCATATATGTGAAAGTCATGGGTATGCATGAATTTGGAGATGGGGGTTGCCTTGATCTTTTTGAATTGGAGTGAAGGGAGCTCCAAAATGAGGCTTC
>Lja-MIR319a
GATTTGTTTGGAAGGCTGATGAAGAGGTAATAGAGAGCTTTCTTCAGTCCATTCATGGGTGGTTATAAGAATCAATTAGCTGCCGACTCATTCATCCAAATGCTGAATGTGTATTCAGTAAATGAGTGAATGATGCGGGAGACAAATTGTATCTTAAGCTTCCTGTTATTGGACTGAAGGGAGCTCCCTATTTTCTTCCCATGTTTTCTTTCTCCCAA
>Lsl-MIR159a
ACGAGTTGAAGTAGAGCTCCTTGAAGTCCAATAGAGGATCTGAGTGGGAATATCGAGCTGCTGGTCTATGGATCCCTCAAGTCCTATCTTTGTTGTTGTATAGGCTTTGTGGCTTGCATACGCCAGGAGATTCATTATCCTTTTTCTGATCCTTTTTTGGATTGAAGGGAGCTCTACACCTCCTCTT
>Lsl-MIR159b
GGGTGGATATTTATGGTTGGAGCTCTCTATCGCCTCAACCCTGAAAGGAAATCGATCATGGTGGTTCATGGCTGCTCTTTCATGAATGCCTGTAGGTGCACCAATGGTGTTGTAGTGTGCATTCTAAGGTTAGCATGAAGGTGGAGCTGTGGTTCGATCATCCTTTTGGGATTGGGGTGAAGGGAGCTCCTCCCATGATCAGTGTCTT
>Lsl-MIR159c
ATTTAGGGTGGATATTTATGGTTGGAGCTCTCTATCGCCTCAACCCTGAAAGGAAATCGATCATGGTGGTTCATGGCTGCTCTTTCATGAATGCCTGTAGGTGCACCAATGGTGTTGTAGTGTGCATTCTAAGGATAGCATGAAGGTGGAGCTGTGGTTCGATCATCCTTTTGAGATTGGGGTGAAGGGAGCTCCTCCCATGATCAGTGTCTTTTAACTAT
>Lst-MIR159a
AGGTGGATACTTATGGTTGGAGCTCTCTATCGCCTCGACCCTGAAAGGAAATCGATCATGGTGGTTCATGGCTGCTCTTTCATGAATGCTTGTAGGTGCACCAATGTTGTTGTAGTGTGCATTCTAAGGTTAGCATGAAGGTGGAGCCATGGTTTGATCATCTTTTTGGGATTGGGGTGAAGGGAGCTCCTCCCATGATCAATGTCTT
>Lst-MIR159b
ACGAGTTGAAGTAGAGCTCCTTGAAGTCCAATAGAGGATCTGAGTGGGAATATCGAGCTGCTGGTCTATGGACCCCTCAAGTCCTATCTTTGTTGTTGTATAGGCTTTGTGGCTTGCATACGCCAGGAGATTCATTATCCTTTTTCTGATCCTTTTTTTGGATTGAAGGGAGCTCTACACCTCCTCTT
>LTU-MIR319
GCCGATTCGCGACTAGGGTTATGGACTAAGGAGCTCTCTTCAGTCCAGTCCAAGATAGTATTAAGCCAATCTCCGCTGCTGACTCGTTGGCTCATGAACTCATCCAACGGCTAGGATTCCGATGTGTTTTTGATCCAACGATGCGGGAGCCGTGTTTGGTTCTGTCTGTCTCGTCTTGGACTGAAGGGAGCTCCCTTCTGTTCCACAACCCTGTGTCCTCCCTATCA
>Mdo-MIR159
ATATGTATGTGGGTAGGGTTAAGGAGTGGAGCTCCTTGAAGTCCAAAAGAAGGTGATGCTGGGTGGATAGAGCTGCTGAGCTATGGATCCCAGAGTCCTATATATCCTATATCGCAGATCAGATCAGATGCGATCAGAAGGATGATAGGCTTGTGGCTTGCATATCTCAGGAGCTGCATTACCTGTACGCTGCCTCTTTTTTTGGATTGAAGGGAGCTCTACACCTCTCTCTCTGTCTCTGTCTCTCTC
>Mes-MIR159a
AAAAGAAAAAAGGGAAAAGCTAAACAGTGTGTTAGGGTTAAGAAGTGGAGCTCCTTAAAGTCCAATAGAGGATCTTGCAGGGTAGATTGAGCTGCTGAGCTATGGATACCACAGCCCTATCCCATAATAAAAGGGAGTTCTTTTTTTCAAGTCTTCTTGGATAGGCTTGTGGCTTGCATATCTCTGGAGCTTCATTACCTTATTATGTTAGATCCTTGTTTGGATTGAAGGGAGCTCTACATCTAAATCTTTCACCTCTACTGCTACTGCTGCTTCTTG
>Mes-MIR159b
GTGTTATCATGGTTAAGAAGTGGAGCTCCTTGAAGTCCAATAGAGGATCTTGCTGGGTAGATTGAGCTGCTGAGCTATGGATCCCACAGCCCTATCTCATAATAAAGACTCTAGTCTTCTTGGATAGGCTTGTGGCTTGCATATCTCAGGAGCTTCATTACCTCTTATGTTAGATCCTTGTTTGGATTGAAGGGAGCTCTACATCTCAATCTTTCGTCTCT
>Mes-MIR159c
GTGTTATTATGGTTAAGAAGTGGAGCTCCTTGAAGTCCAATAGAGGATCTTGCTGGGTAGATTGAGCTGCTGAGCTATGGATCCCACAGCCCTATCTCATAATAAAGACTCTAGTCTTCTTGGATAGGCTTGTGGCTTGCATATCTCAGGGAGCTTCATTACCTCTTATGTTAGATCCTTGTTTGGATTGAAGGGAGCTCTACATCTCAATCTTTCGT
>Mma-MIR319
TGATGTTATAGGAATATATAGTTAGAAAGAGAGCTTCCTTGAGTCCATTCACAGGTCGTGATATGATCCAATTAGCTTCCGACTCATTCATCCAAATACCGAGTCACCAAAATTCAAACTAGACTCGTTAAATGAATGAATGATGCGGTAGACAAATTGGGTCATTGATTCTCTTTGATTGGACTGAAGGGAGCTCCCTCCCTCTTTGGTATTCCAGTTTTTCTT
>Mtr-MIR319b
ATATTAATTTATAGATGAATGGTAAGAGAGCTTTCTTTAGTCCACTCATGGGTGACAATAAGATTTCAATTAGCTGCTGACTCATTCATCCAAATGTTGAGTAAAATATATAGAAACATATACTCATCAAATGAGTGAATGATGCGGGAGACAAATTGAATCTTAAGTTTCCTATACTTGGACTGAAGGGAGCTCCCTTTTCTTCCTTTCTCTCTATTACTATTTCT
>Mtr-MIR319c
TAATTAATTATTAGAAATAGATGAAGAGAGCTTCCTTCAGTCCACTCATGGAAGGGTAAGGGGTTTGAATTACCTGCTGACTCATTGATTCAAACACAATAGACAATTATGGGGTTATGCTATTGTGAATGTGTGAATGATGCAGGAGGTGAATTTCTTCCTTTTCTTCTTTGCTTGGACTGAAGGGAGCTCCCTTTTTCTATTTATAAATTATTACTA
>MTR-MIR159
AGGTGAAGCTTTGATGTTAGGGTTTAAAGGGGTGGAGCTTCCTTTAGTCCAAATATGGATCTTGCTATGTTGATAGAGCTGCTTAGCTATGGGTCCCTCAACTCTACCCATCTTGTTCTTTGTGGTAGTTTTGTGGCTTCCATATCTAGGGAGCCTTATCACCTTTAGTTTAATCTTTCTTTGGATTGAAGGGAGCTCTACATCTTGCTCTCTTACTTTAATTTTACATTT
>mtr-MIR319
GAACTTCCTTATTAAGAAAAATAGTTCAAGAGAGCTCTCTTCAGTCCACTCATGGATAGGAAAAGGTTTTGAATTAGCTGCTGACTCATTCATTCAAACACAATAAGAAGAAGCATGATGAATATGCTATATTGTGAATGTGTGAATGATGCGGGAGCTAAATTTCATCTTTCTCTTGTCTTTGCTTGGACTGAAGGGAGCTCCCTTTTGCTGTTTATATATCACTTTCTTCTTAATTTTATTACTC
>Nof-MIR319
TATATATTAATGGAGAGCTTCCTTGAGTCCATTCACAGGTCGTGATATGATCCAATTAGCTTCCGACTCATTCATACAAATACCGAGTCACAGAAATCTTAACTGGACTCGGTAAATGAATGAATGATGCTGTAGACAAATTGGATCATTGATTCTCTCTGATTGGACTGAAGGGAGCTCCCTCTCTTTAGGT
>Nta-MIR159
TGTTTTTAGGGTTTTGAGAGTGGAGCTCCTTGAAGTCCAACAGAGGATCTAACAGGTAAGATTAAGCTGCTGACCTATGGATTCCTCAGTCCTATCTATTATTTGATAGGATAGGTAAGTGGGTAGCATATGTCAGGAGCTACATTACCCTAAGTTGGATCGCTTATTGGATCGAAGGGAGCTCTAAATTCATTAGAACAA
>Nta-MIR159b
ATGTAAGAAAGATTAGGGTTTTGAGAGTGGAGTTCCTTCAAGTTCAACAGAGGATCTAACTGGTAAAAATTAAGCTGCTGACCTATGGATCCCTCAGCCCTATCAATAATAATAATATTGTTGGATAGGTTTGTGGCTTGCATATGTCAGGAGCTTCATTATTCTAAGTTGGATCCTTTTTTGGATTGAAGGGAGCTCTACATTCATCTCTCTTCATCTTATTTT
>Nta-MIR159c
CTTTATATGTGATATAAGAATGTTTTAGGGTTTTGAGAGTGGAGCTCCTTGAAGTCCAACAGAGGATCTAACAGGTAAGATTGAGCTGCTGACCTATGGATTCCTCAGCCCTATCTATTATTTGATTGGATAGGTTTGTGGGTTGCATATGTCAGGAGCTTCATTGCCCTAAGTTGGATCCCTTTTTGGATTGAAGGGAGCTCTACATTCATTTGACCAGATTTGTATTCTTGTTGTCTTTAATTTCT
>Nta-MIR159d
GATGTTTTAGGGTTTGAGAGTGAGCTCCTGAAGTCCACAGAGGATCTACAGGTAAGATAAGCTGCTGACCTATGGATTCCTCAGTCCTATCTATTATTTGATTGGATAGGTTTGTGGGTTGCATATGTCAGGAGCTTCATTACCCTAAGTTGGATCCCTTTTTGGATTGAAGGGAGCTCTACATTCATTTGACCAGATTTGTAT
>Nta-MIR319
TGCATTAAGGAATGGTCTAAGAGAGCTTCCTTCACCCACTCATGGAGGAGAACTGGGGTTGAATTAGCTGCCGCCTCATTCATCCAACCACTCAGTAGAAAGGAATAGGTTTTGTGCTACTGTGATTGAGTGAATGATGCGGGAGATAGTTTTCTATTCCTCTCTTTCCTTGCTTGGACTGAAGGGAGCTCCTTTTTTCCATTTTCTTCATTT
>Nta-MIR319b
AATTTAATTCGGTATTGAACGGTTTAAGAGAGCTTCCTTCAGTCCACTCATAGGTGGATGAAGGGATTTGGATTAGCTGCCGACTCATTCATTCAAACACAGTAGAAATCATATATGTATTTCTATACGCTACTGTGAATGTGTGAATGATGCGGGAGGTAAATTCATCCCTTTTTATCTGTGCTTGGACTGAAGGGAGCTCCCTTTTGCCTTTTTCTTTACTTTCCTTTTCT
>Nta-MIR319c
ACTTATTTGCGTGATTGATATAGAGAGCTTTCTTTAGTCCGATTGATATAGAGAGCTTTCTTTAGTCCACAATCAGGGGGCAATATGACTCAATTAGTTGCCGACTCATTCACACAAATGCTAAGGTTTGGATTGAAAAAGCCCTTAGTAACTGAGTGAATGAAGCGGTAGACAAGTTGAATCTTAAGCTTCCTGTGCTTGGACTGAAGGGAGCTCCCTCTTGATTTACTTGCTTTCATATCCACTCTTCTCTCT
>Nta-MIR319d
ATAGTTACGAAGAGAGCTTTCTTCAGTCCACACATGGGAGGTGATAAGGTTCAATTTGCTGCCGACTCATTCATCCAAATGCTGAGGTTAGATAGTCAAAAGCATCTCAGTGGCTGAATGAATGAAGCGGGAGTACAAGTTGTGTCTTAAGCTTCCTGTGCTTGGACTGAAGGGAGCTCCCTTTTACCTGTT
>Nta-MIR319e
CGGTTTGAACGGTTTAAGAGAGCTTCCTTCAGTCCACTCATAGGTGGATGAAGGGGATTTGGATAGCTGCCGACTCATTCATTCAAACACAGTAGAAAATCATATATGTATTTCTATACGCTACTGTGAATGTGTGAATGATGCGGGAGGTAAATTCATCCCTTTTTATCTGTGCTTGGACTGAAGGGAGCTCCCTTTTGCCTTTTTCTTTA
>Nta-MIR319f
TCATTATTTAGGGCAGTGGAGAAATTAAGGAGCTCTCTCCAGTCCAGTCCGAGGCAGATCGAAGGCTATAAACACAGCTGATGACTCGTTGATTCTTAAGCACGTCAACTAGGGTTGAGAAATTGACGTATTTTGGGATTCAACGATGCATGAGCTATGTTTAGCTATCGCTGTCACGTCTTGGACTGAAGGGAGCTCCCTATTATGCCACTGCTCCCTTAGTCTT
>Nta-MIR319g
TGACTATTGCGTGATGATATAGAGAGCTTCTTTAGTCCGATTGATATAGAGAGCTTTCTTAGTCCACAATCAGGGGGCAATATGACTCAATTAGTTGCCGACTCATTCACACAAATGCTAAGGTTTGGATTGAAAAAGCCCTTAGTAACTGAGTGAATGAAGCGGTAGACAAGTTGAATCTTAAGCTTCCTGTGCTTGGACTGAAGGGAGCTCCCTCTTGATTTACTTGCTTTCATATCCACTCTTCTCTCT
>Nta-MIR319h
TGTTGTATCTTAGTGGTGATGGCGTGAGTTATGAAGAGAGCTTTCTTCGGTCCACACATAGGAGGTGATAAGGTTCAATTTGCTGCCGACTCATTCATCCAAATGCTGAGGTTAGATAGTCGAAAGCACCTCAGTAGCTGAATGAATGAAGCGGGAGTACAAGTTGAGTCTTAAGTTTCCTGTGCTTGGACTGAAGGGAGCTCCCTCTTACAATCTTATTCATTACTTTACTATATTTATGCT
>Nta-MIR319i
TTCATATTTAGGGCAGTGGAAGAAATTAAGGAGCTCTCTCCAGTCCAGTCCGAGGCAGATCGAAAGGCTATAAACACAGCTGATGACTCGTTGATTCTTAAGCACGTCAACTAGGGTTGAGAAATTGACGTATTTTGGGATTCAACGATGCATGAGCTATGTTTAGCTATCGCTGTCACGTCTTGGACTGAAGGGAGCTCCCTATTATGCCACTGCTCCCTTAGTCTT
>Nta-MIR319j
TTTTTCTTTCATATTAGAGCAATGGAGAAATTAAGGAGCTCTCTCCAGTCCAGTCCGAGGCAGATCGAAGGCTATAAACACAGCTGATGACTCGTTGATTCTTAAGCACGTCAACTAGCATCAGGAAATTGACGTGTTTTGGGATTCAACGATGCATGAGCTATGTTTAGCTATCGCTGTCACGTCTTGGACTGAAGGGAGCTCCCTATTATGCCACTGCCTCCTTAGTATTCATGCTTTT
>Nta-MIR319k
TGCATTAAGGAATGGTCTAAGAGAGCTTCCTTCAGCCCACTCATGGAGGAGAACTGGGGTTGAATTAGCTGCCGCCTCATTCATCCAACCACTCAGTAGAAAGGAATAGGTTTTGTGCTACTGTGATTGAGTGAATGATGCGGGAGATAGTTTTCTATTCCTCTCTTTCCTTGCTTGGACTGAAGGGAGCTCCTTTTTTCCATTTTCTTCATTT
>Nta-MIR319l
TTTGTGCATTAAGGAATGGCCTAAGAGAGCTTCCTTCAGCCCACTCATGGAGGAGAACTGGGGTTGAATTAGCTGCCGACTCATTCATCCAACCACTCAGTAGAAAGGGATATATTTTGTGCTACTGTGATTGAGTGAATGATGCGGGAGATAGTTTTCTATTCCTCTCTTTCCTTGCTTGGACTGAAGGGAGCTCCTTTTTTCCATTTTCTTCATTTTCATC
>Oco-MIR159a
TGGGTGGACGTTGAGCTCCTTTCAGTCCAAAAAGGGGGTTTTGTGGGGGTCGATTGAGCTGCTGGGTCATGGATCCCGTTAGCCTACTCCCATGCTTATTCAGGTCGAGATCTGAAAGAAAAGTATGTAGCTAGGAGAAATATGAGTACTTGACTACTTGCTGTTGGGATAGGCTTACGGCTTGCATGCCCCAGGAGCTGCATCAGCCCTACCTGGACCCTCTTTGGATTGAAGGGAGCTCTGCATCTTCTGTC
>Oco-MIR159b
TTTTGGTTCTGAAGTGGAGTTCCTTTCATTCCAATGAAAGGTTTATCCGAAGGGAGATACAACTGCTTGTTCATGGTTCCCACTATCCTATCTCATCAGATACGGAGTTCATGTGAGATTTAGAGAGATGAACGTTGGTTTTGAGATAGGTTGGTGGTTTGCATGACCAAGGAGCTGCATCATCCCCTTGCTGACCATTCTTTGGATTGAAGGGAGCTCTGCATCTTGATCCTAT
>Omi-MIR319
CGAGTGCTTGAGGGAGGGAGCACCCTTCAGTCCAACCACAAACGGCGCAGAGCTAAATTTTAGCTCCCGCGCCATCCAGTCGGCTACCAAGAGATACACTCCTGCATGATTCTTGGTAGGTGAATGGATGATTCGGCAGCTAATAAAACCCTACAGCCATCTGAGAGTGGACTGAAGAGAGCTCTCTTCTTACACATGTAG
>Oni-MIR159
CCGATATAATATTGGTAGATGTGAAGGGGATCAGAAGGATGAGGAAGAAAGAAGAGTTCCCTTTCGATCCAATTCAGGAAGAGGAAGTTGGGTAGGATGCAGCTGCCGGTTCATGGATACCCTCTGGAGTGCAGGGCAAATAGTCCTACCCTTTCATGGGTTTGCATGACTCGGGAGATGAACCCGCCATTGTCTTCCTCTATTGATTGGATTGAAGGGAGCTCCTCTAGCTACATCTCTGTCATCTCTCTCTCTTTGATATTACTATATCATCATGCATG
>Opu-MIR319
CACGAGTGCTTGAGCAAGGGAGCACCCTTCAGTCCAACCACAAACGGCGCAGAGCTAAATTTTAGCTCCCGCGCCATCCAGTCGGCTACCAAGAGATACACTCCTGCATGATTCTTGGTAGGTGAATGGATGATTCGGCAGCTAATAAAACCCTACAGCCATCTGAGAGTGGACTGAAGAGAGCTCTCTTCTTACACATGTAGT
>Ori-MIR159
TGGAATTGAATCTTTGGTTTGCGTTTGGGTTCTGAAGTGGAGCTCTCTTCATCCCAATGAAAAGGTTTATCAGAAGGGAAGAATACAGCTGCTTGCTCATGGTTCCCACTATCCTATCTCATCAGATATGGAGTACATGTGAGATTTAGAGAGATGAACTTTGGTTTTTGAGATAGGCTTGTGGTTTGCATGACCAAGGAGCTGCATCATCCCCTTGCTGACCACTCTTTGGATTGAAGGGAGCTCTGCATCTTAAACCCATTTGTCATCACTGATTGCATGTCT
>Oru-MIR159a
GTTGCGTTTTGGTTATGAAGTGGAGCTCCTTTCGTTCCAATGAAAGGTTTATCTGAAGGGTGATACAGCTGCTTGTTCATGGTTCCCACTATTCTATCTCATAGGAAAAGAGATAGGCTTGTGGTTTGCATGACCAAGGAGCCGAATCAACTCCTTGCTGACCACTCTTTGGATTGAAGGGAGCTCTGCATCTTGATCCCATATAGTA
>Oru-MIR159b
TGTTCTTGTCGTTGCTGGAAAGTGTTGTGGACGTTGAGCTCCTTTCGGTCCAAAAAGGGGTGTTGCTGTGGGTCGATTGAGCTGCTGGGTCATGGATCCCGTTAGCCTACTCCATGTTCATCATTCAGCTCGAGATCTGAAAGAAACTACTCCAATTTATACTAATAGTATGTGTGTAGATAGGAAAATGATGGAGTACTCGTTGTTGGGATAGGCTTATGGCTTGCATGCCCCAGGAGCTGCATCAACCCTACATGGACCCTCTTTGGATTGAAGGGAGCTCTGCATCTTTTGTCACCCTCGAGCAGCTTTACTGTTC
>Oru-MIR319
ATCCAGAACAGTAAAGCTGCTCGAGGGTGACAAAAGATGCAGAGCTCCCTTCAATCCAAAGAGGGTCCATGTAGGGTTGATGCAGCTCCTGGGGCATGCAAGCCATAAGCCTATCCCAACAACGAGTACTCCATCATTTTCCTATCTACACACATACTATTAGTATAAATTGGAGTAGTTTCTTTCAGATCTCGAGCTGAATGATGAACATGGAGTAGGCTAACGGGATCCATGACCCAGCAGCTCAATCGACCCACAGCAACACCCCTTTTTGGACCGAAAGGAGCTCAACGTCCACAACACTTTCCAGCAACGACAAGAACAGCT
>osa-MIR159a
GTTGTGGACGTTGAGCTCCTTTCGGTCCAAAAAGGGGTGTTGCTGTGGGTCGATTGAGCTGCTGGGTCATGGATCCCGTTAGCCTACTCCATGTTCATCATTCAGCTCGAGATCTGAAAGAAACTACTCCAATTTATACTAATAGTATGTGTGTAGATAGGAAAATGATGGAGTACTCGTTGTTGGGATAGGCTTATGGCTTGCATGCCCCAGGAGCTGCATCAACCCTACATGGACCCTCTTTGGATTGAAGGGAGCTCTGCATCTTTTGT
>osa-MIR159b
GGTTATGAAGTGGAGCTCCTTTCGTTCCAATGAAAGGTTTATCTGAAGGGTGATACAGCTGCTTGTTCATGGTTCCCACTATTCTATCTCATAGGAAAAGAGATAGGCTTGTGGTTTGCATGACCAAGGAGCCGAATCAACTCCTTGCTGACCACTCTTTGGATTGAAGGGAGCTCTGCATCTTGATC
>osa-MIR159c
GAGGAGGAAGAGGAGCTCCTTTCGATCCAATTCAGGAGAGGAAGTGGTAGGATGCAGCTGCCGATTCATGGATACCTCTGGAGTGCATGGCAGCAATGCTGTAGGCCTGCACTTGCATGGGTTTGCATGACCCGGGAGATGAACCCACCATTGTCTTCCTCTATTGATTGGATTGAAGGGAGCTCCACATCTCTCTC
>osa-MIR159d
TGATGTGAGGAGGAGCTCCTTTCGATCCAATTCAGGAGAGGAAGTGGTGGGATGCAGCTGCCGGTTCATGGATACCTCTGCAGTTCATGCCGGTAGGCCTGCACTTGCATGGGTTTGCATGACCTGGGAGATGAACCTGCCATTGTGTTCCTCTATTGATTGGATTGAAGGGAGCTCCGGCTACACCTA
>osa-MIR159e
GATGAAGAAGAAGAGCTCCCTTTCGATCCAATTCAGGAGAGGAAGTGGTAGGATGCAGCTGCCGGTTCATGGATACCTCTGGAGTGCAGGGCAAATAGTCCTACCCTTTCATGGGTTTGCATGACTCGGGAGATGAACCCGCCATTGTCTTCCTCTATTGATTGGATTGAAGGGAGCTCCTCTAGCTACAT
>osa-MIR159f
GAAGAAGAAGACGAGCTCCCTTCGATCCAATCCAGGAGAGGAAGTGGTAGGATGCAGCTGCCGGTTCATGGATACCTCTGCAGTGCATGTCGTAGGCTTGCACTTGCATGGGTTTGCATGACCCGGGAGATGAACCCACCATTGTCTTCCTCTTATGCTTGGATTGAAGGGAGCTCTACACCTCTCTC
>Osa-MIR159h
ATGCCATGACGAGAGAGATGTGGAGCTCCCTTCAATCCAATCAATAGAGGAAGACAATGGTGGGTTCATCTCCCGGGTCATGCAAACCCATGCAAGTGCAGGCCTACAGCATTGCTGCCATGCACTCCAGAGGTATCCATGAATCGGCAGGTGCATCCTACCACTTCCTCTCCTGAATTGGATCGAAAGGAGCTCCTTTTCCTCCTTTTCTCCC
>Osa-MIR159i
GTTGCGTTTTGGTTATGAAGTGGAGCTCCTTTCGTTCCAATGAAAGGTTTATCTGAAGGGTGATACAGCTGCTTGTTCATGGTTCCCACTATTCTATCTCATAGGAAAAGAGATAGGCTTGTGGTTTGCATGACCAAGGAGCCGAATCAACTCCTTGCTGACCACTCGTTTGGATTGAAGGGAGCTCTGCATCTTGATCCCA
>Osa-MIR159j
TGTTCTTGTCGTTGCTGGAAAGTGTTGTGGACGTTGAGCTCCTTTCGGTCCAAAAAGGGGTGTTGCTGTGGGTCGATTGAGCTGCTGGGTCATGGATCCCGTTAGCCTACTCCATGTTCATCATTCAGCTCGAGATCTGAAAGAAACTACTCCAATTTATACTAATAGTATGTGTGTAGATAGGAAAATGATGGAGTACTCGTTGTTGGGATAGGCTTATGGCTTGCATGCCCCAGGAGCTGCATCAACCCTACATGGACCCTCTTTGGATTGAAGGGAGCTCTGCATCTTTTGTCACCCTCGAGCAGCTTTACTGTTC
>Osa-MIR159k
TGTTGTGGACGTTGAGCTCCTTTCGGTCCAAAAAGGGGTGTTGCTGTGGGTCGATTGAGCTGCTGGGTCATGGATCCCGTNAGCCTACTCCATGTNCATCATTCAGCTCGAGATCTGAAAGAAACTACTCCACATTATACTAATAGTATGTGTGTAGATAGGAAAATGATGGAGTACTCGTTGGGGATAGGCTTATTGGCTGCATGCCCCAGGAAGCGCATCACCCCTACATGGACCCTCTTTGGATTGAAGGGAGCTCTGCATCTTGGGTC
>Osa-MIR159l
GTTGCGTTTTGGTTAGAAGTGGAGCTCCTTCGTCCAATGAAAGGTTATCTGAAGGGTGATACAGCTGCTTGTTCATGGTTCCCACTATTCTATCTCATAGGAAAAGAGATAGGCTTGTGGTTTGCATGACCAAGGAGCCGAATCAACTCCTTGCTGACCACTCTTTGGATTGAAGGGAGCTCTGCATCTTGATCCCATATAGTA
>Osa-MIR159n
AGGAAGAGGAGCTCCTTTCGATCCAATTCAGGAGAGGAAGTGGTAGGATGCAGCTGCCGATTCATGGATACCTCTGGAGTGCATGGCAGCAATGCTGTAGGCCTGCACTTGCATGGGTTTGCATGACCCGGGAGATGAACCCACCATTGTCTTCCTCTATTGATTGGATTGAAGGGAGCTCCACATCTCT
>osa-MIR319a
TGTGTAAGAAGAGAGCTCTCTTCAGTCCACTCTCAGATGGCTGTAGGGTTTTATTAGCTGCCGAATCATCCATTCACCTACCAAGAAAGTTGCAGGAGTGTATCTCTTGGTAGCGGACTGGATGACGCGGGAGCTAAAATTTAGCTCTGCGCCGTTTGTGGTTGGACTGAAGGGTGCTCCCTTGCTCAAGC
>osa-MIR319b
GATGGATGGAAGAGAGCGTCCTTCAGTCCACTCATGGGCGGTGCTAGGGTCGAATTAGCTGCCGACTCATTCACCCACATGCCAAGCAAGAAACGCTTGAGATAGCGAAGCTTAGCAGATGAGTGAATGAAGCGGGAGGTAACGTTCCGATCTCGCGCCGTCTTTGCTTGGACTGAAGGGTGCTCCCTCCTCCTCGA
>Osg-MIR159
TTGGTGTGATGTGAAGGGGATCAGAAGATGATGAAGAAGAAGAGCTCCCTTTCGATCCAATTCAGGAGAGGAAGTGGTAGGATGCAGCTGCCGGTTCATGGATACCTCTGGAGTGCAGGGCAAATAGTCCTACCCTTTCATGGGTTTGCATGACTCGGGAGATGAAACCGCCATTGTCTTCCTCTATTGATTGGATTGAAGGGAGCTCCTCTAGCTACATCTCTGTCATCTCTCTCTCTCTCTCTCTTTGATATTA
>Pde-MIR159
GGCACGAGGGCTCCTTGAAGTCCAATAGAGGTTCTTGCTGGGTAGATTAAGCTGCTAAGCTATGGATCCACAGCCCTATCTATCAACTGAAGGATAGGTTTGCGGCTTGCATATCTCAGGAGCTTTATTGCCTAATGTTAGATCCCTTTTTGGATTGAAGGGAGCTCTAAACCCATAACCCCTT
>Pga-MIR159a
TGTGGATAAGGTTTGGGTGTGTTGGAGCTCCCTTCAGTCCAACCAAAGCTTGTGCGGCGGTGGTTCAGCTGCTGATTCATGCATTCGACTGCCCTGTCCGTGACTTTCCAGCAGCCTGAATCAATCAATCTATCTCCATGACAGGATAGTGGTGTGCATGACGCAGGAGATGTATTGTCACTGGACACGCATTCCTTGGATTGAAGGGAGCTCCACTTATCCTCACCATCACTTGC
>Pga-MIR159b
AAGATGCAAGAGGTGACGGGGCGCTCCCTTCAGTCCAACCAAGGGCCACGTGGGGATGATTCAACTGCTGGTTCCTGGACTCTATTGTCTTGCAATGCTCGAGAAACGGTTTTGGTCTCAAGATAATAGTGTGCATGACACAGGAGTTAGATTGCCCTTACGGTGTTTTTATTTGGCTTGAAGGGAGCTCCCCGAATTCCTAGTACCAATT
>Pga-MIR319
GTGATGGTGAGGATAAGTGGAGCTCCCTTCAATCCAAGGAATGCGTGTCCAGTGACAATACATCTCCTGCGTCATGCACACCACTATCCTGTCATGGAGATAGATTGATTGATTCAGGCTGCTGGAAAGTCACGGACAGGGCAGTCGAATGCATGAATCAGCAGCTGAACCACCGCCGCACAAGCTTTGGTTGGACTGAAGGGAGCTCCAACACACCCAAACCTTATCCACAAATATTA
>PGL-MIR159
TTGGATGTTTGGATTGGAAGCGGAGCTCCTATCATTCCAATGAAAGGTTGTTTTTGTGGGTTGGTACAGCTGCTCGTTCATGGTTCCCACTATCCTATCTCATGGCTGGAGGTTTATCTGAGAGAGAGAGAGAGAGATGAGATGAGTGGTCGGTCTGGTGTTGGCTTGAGATAGGCTTGTGGCTTGCATGACCGAGGAGCTGCACCGTCCCCTTGCTGGCCGCTCTTTGGATTGAAGGGAGCTCTGCATCTTGATCCCCGCAAGACC
>Pni-MIR159
GATTGTGGAGTGGAGCTCCTTGAAGTCCAATAGAAGCTCCTGCTGGGTAGATCGAGCTGCTGAGCTATGAATCCCACAGCCCTATCACCATCAGTCATTTTGATGGGCCTGCGGCTTGCATATCTCAGGAGCTTTATTACCTAATGTTAGATCTTTTTTTGGATTGAAGGGAGCTCTAAACCTTTGAT
>ppt-MIR319a
TACCTTGATTGTGGAGCTCCGTTTCGGTCCAATAGTGGCTGCGACGGAAGGTGGTCCCGCTGCCGAATCACACGTCCGGGTTGCTTATCGGGGCAGGGCCCCGATACGGTATCCGAACGTTTGTCCCGGGAACTGGTCGACCTTCCGCCCGGCGTCTCTTGGACTGAAGGGAGCTCCACTCTTGGCGTC
>ppt-MIR319b
GAGCTCTTTTCAGTCCAGTAGCAGCTAATGTCGAAGGTTGTACCGCTGCCGACTCAAACTTCCGGCTTCCATATCACGACGCGTGATATGGAATCCGAAGGTCTGATCCGGGAGCTGATCGATCTCCAGGTTAGCATCTCTTGGACTGAAGGGAGCTCCT
>ppt-MIR319c
TAACCTCACTGGCTGTGGGAGCTTCCTTCGGTTCAATAGTGGCTGATATGAGGTTGCACTGCTGCCGACTCAAACTTCCGGCTTCCCTCTCTTAGAATGGCAGGGAATCCGAATGTCTGATGCGGGAGCTGAGCGGTCTTCAACTCAGCTTCTCTTGGACTGAAGGGAGCTCCCATGTCTTTGTGGTTA
>ppt-MIR319d
CAGCGTGGAGCTTTCTTCGGTCCAATAGTGGCTGAGTCGAAGGTTGTGCTGCTGCCGACTCAAACTTCCGGCTTCCCTATCCAACCCCTGGTATGGAATCCGAATGTCTGATACGGGAGCTGTTCAATCTCCGGCTTAGCATCTCTTGGACTGAAGGGAGCTCCCCGCTG
>ppt-MIR319e
CTAGCCGTGGGAGCTCCTTCCGGTTCAATAGTGGCTGATGTGAGGTTGCACTGCTGCCGATTCAAACTTCCGGCTTCCCTTTCTTAACACGACAGGGAATCCGAATGTCTGATGCGGGAGCTGTGCGGTCTTCAACTTTAGCGCCTCTTGGACTGAAGGGAGCTCCCAAGTCTT
>PPT-MIR319f
ACCTTGATTGTGGAGCTCCGTTTTCGGTCCAATAGTGGCTGCGACGGAAGGTGGTCCCGCTGCCGAATCACACGTCCGGGTTCTTTATCGGGGGCAGGGCCCCGATACGGTATCCGAACGTTTGTCCCGGGAACTGGTCGACCTTCCGCCCGGCGTCTCTTGGACTGAAGGGAGCTCCACTCTTGGCGT
>Psi-MIR159
TTGTGGATAAGGTTTGGGTGTGTTGGAGCTCCCTTCAGTCCAACCAAAGCTTGTGCGGCGGTGGTTCAGCTGCTGATTCATGCATTCGACTGCCCTGTCCGTGACTTTCCAGCAGCCTGAATCAATCAATCTATCTCCATGACAGGATAGTGGTGTGCATGACGCAGGAGATGTATTGTCACTGGACACGCATTCCTTGGATTGAAGGGAGCTCCACTTATCCTCACCATCACTTGCT
>Psi-MIR319
GTGATGGTGAGGATAAGTGGAGCTCCCTTCAATCCAAGGAATGCGTGTCCAGTGACAATACATCTCCTGCGTCATGCACACCACTATCCTGTCATGGAGATAGATTGATTGATTCAGGCTGCTGGAAAGTCACGGACAGGGCAGTCGAATGCATGAATCAGCAGCTGAACCACCGCCGCACAAGCTTTGGTTGGACTGAAGGGAGCTCCAACACACCCAAACCTTATCCACAAATATTA
>pta-MIR159a
TTGGAGAAAGAATAAGGTTTGGATGTGTTGGAGCTCCCTTCAGTCCAACCAAAGCTTGTGCAGCGGTGGTTCAGCTGCTGATTCATGCATTCTACTTCCCTGTCCGTGACTCTCCAGCAGCCTGAACAAATCAATCAATCGACCTGCATGACAGGATAGTGGTGTGCATGACGCAGGAGATGTACTGTCACTAAACACGCATTTCTTGGATTGAAGGGAGCTCCACTTATCCTCATCATCTCTTTCTGCAA
>pta-MIR159b
CTAATATAAAAGGGAGGAGGTTACGGGGAGCTTTCTTCAGTCCAACGAAAGGCCGTATAGGGATGATTCAACTGCTGGTTCATGGACTCTACTATCTTGTAATCCTCGAGGTTCAGTATTGGCGGCAAGATAATGGTGTGCATGACACGGGAGTCGTATTGCCACTACGCTGTTTTTACTTGGATTGAAGAGAGCTCCCAGAAAGTCTACTGCCTCTTTACAATTCGTG
>pta-MIR319
CATAAACAAGTTGCAGAAAGAGATGATGAGGATAAGTGGAGCTCCCTTCAATCCAAGAAATGCGTGTTTAGTGACAGTACATCTCCTGCGTCATGCACACCACTATCCTGTCATGCAGGTCGATTGATTGATTTGTTCAGGCTGCTGGAGAGTCACGGACAGGGAAGTAGAATGCATGAATCAGCAGCTGAACCACCGCTGCACAAGCTTTGGTTGGACTGAAGGGAGCTCCAACACATCCAAACCTTATTCTTTCTCCAAAAACTATTCA
>ptc-MIR159a
GATTAGGGAGTGGAGCTCCTTGAAGTCCAATAGAGGTTCTTGCTGGGTAGATTAAGCTGCTAAGCTATGGATCCACAGTCCTATCTATCAACTGAAGGATAGGTTTGCGGCTTGCATATCTCAGGAGCTTTATTGCCTAATGTTAGATCCCTTTTTGGATTGAAGGGAGCTCTAAACCCATAA
>ptc-MIR159b
GATTATGGAGTGGAGCTCCTTGAAGTCCAATAGAAGCTCCTGCTGGGTAGATCGAGCTGCTGAGCTATGAATCCCACAGCCCTATCACCATCAGTCATTTTGATGGGCCTGCGGCTTGCATATCTCAGGAGCTTTATTACCTAATGTTAGATCTTTTTTTGGATTGAAGGGAGCTCTAAACCTTTGA
>ptc-MIR159c
GATTAGGGAGTGGAGCTCCTTGAAGTCCAATAGAGGTTCTTGCTGGGTAGATTAAGCTGCTAAGCTATGGATCCACAGTCCTATCTATCAACCGAAGGATAGGTTTGCGGCTTGCATATCTCAGGAGCTTTATTGCCTAATGTTAGATCCCTTTTTGGATTGAAGGGAGCTCTAAACCCATAA
>ptc-MIR159d
TTGTAAATTTGGGAGCTTTCTTTGGTTCAAAATGAGGAAAGAAAGTGGGTATACTCGTCTGCTTGTTCATGGATACCTCTGGGTTGCGCAGGATATATTAGTTAGGGCTACAGCTTAAGGGTTTGCATGGCCAAGGAGACGTTGCCTGCCTTCTCCTTTCGTTTCTTGGATTGAAGGGAGCTCCTACATGTATC
>ptc-MIR159e
ACCATTAAATAGGAGCTTGCTCACTCCAGATCTGAAAGGAGGTGATAGGAAACCACTTCTGCTACTTCATGAATACCCGTGGGTGTGCGCGTAGCCATGGTGAGCTGCGCAGGCTAAGGGTCTGCATGTGCTAGGAGATGTGGTTGCCTTGATCTTTTTGGTCTTGGGGTGAAGGGAGCTCCTATAGTCCCA
>ptc-MIR159f
GAGGCTCAATGGAGCTCTCCCCACTCCATGCCTGAAAGGAGTTCGATGGTAGACCATGGCTGCTAGTTCATGAATACCCTTGGGTGCGCAGAATTAGCAACGGTGCAGGCGAAGTTGCGCAGGCTAAGGGTCTGCATGACCTAGGAGACGTGGTTACCCTGACCCTTTTTGTATTGGAGTGAAGGGAGCTCGATGGTCTTT
>Ptc-MIR159g
TTAAAGGGAGCTCCCTTCAGTCCAAGCACAGAGAAGAAAAGGATGAAATTAATCTCCCGCGTCATTCACACATTCACAATAGCAGCCGCTGCCACTCCTTGTCTACTGTGTTTGAATGAATGAGTCGGCAGCTAATCCAAACCCTTCGCCCGTCCATGAGTGGACTGAAGGAAGCTCTGTTAAA
>ptc-MIR319a
TAATAGCTAAGAGAGCTTTCTTCAGTCCACTCATGGGTGGTAGTAGGATTTAATTAGCTGCCGACTCATTCATCCAAATACTGAGTTAAAGGACAAGGAGATTACCCAGTAAATGAGTGAATGATGCGGGAGACAAATTGAATCCTAAGCTTCCTGTACTTGGACTGAAGGGAGCTCCCTTTCCTTTT
>ptc-MIR319b
TAATAGATAAGAGAGCTTTTTTCGGTCCACTTATAGATAGTAATATGATTTAATTAGTTACCGACTCATTCATCCAAATACTGAGTTATGAGCTAAGATTACCCAGTAAATGAATGAGTGATGCGGGAGACAAATTAAATCTTAAACTTCCTATCATTGGACTGAAGGGAGCTCCCTTTACTGTT
>ptc-MIR319c
AATGGTTTAAGAGAGCTTTCTTCAGTCCACTCATGGACGGGCGAAGGGTTTGGATTAGCTGCCGACTCATTCATTCAAACACAGTAGAAATTAAGGGAGCAGTATGGCTGCTATTGTGAATGTGTGAATGATGCGGGAGATAAATTTCATCCTTTTCTTCTCTGTGCTTGGACTGAAGGGAGCTCCCTTTAATCGT
>ptc-MIR319d
AATGGTTTAACAGAGCTTCCTTCAGTCCACTCATGGACGGGCGAAGGGTTTGGATTAGCTGCCGACTCATTCATTCAAACACAGTAGACAAGGAGTGGCAGCGGCTGCTATTGTGAATGTGTGAATGACGCGGGAGATTAATTTCATCCTTTTCTTCTCTGTGCTTGGACTGAAGGGAGCTCCCTTTAATTGT
>ptc-MIR319e
GGAGGGGCTGAGGTGCTCCTTTTAGTCCAATACGGAGGGCTGAGAAGCGGCTAGAGCTGCCATCTCATGCATTTAGGCAATGCTTAACATTTGACGAAGAGAGGTTAAGCTTGGCCACTTGCATGGTGTGGGAGCAACTCCTTCCGCATGCTTTGCTCGCCCATTGGACTGAAGGGAGCTCCTGGTTTTACC
>ptc-MIR319f
TAATGGTGGGAGAGAGCTTCCTTCAGCCCACTCATGGATAGGAGAAAGGGGTTGAATTAGCTGCCGACTCATTCATTCAAGCACCAGTAGAAAAAGGGGAATGGATATTCTTTTGCTACTGTGATTGTGTGAATGATGCGGGAGATAATTTTACATCCCCTCTTTTTCTGTGCTTGGACTGAAGGGAGCTCCTTCCTTCTAT
>ptc-MIR319g
TAATCGTGGGAGAGAGCTTCTTTCAGCCCACTCGTGGATAGGACAAAGGGGTTGAACTAGCTGCCGACTCATTCATTCAAGCACTAGTAGAAAAAAAGGCGAACGGTGTTTCTTTTGCTACTGTGATTGTGTGAATGATGCGGGAGATAATTTTCCATCCTCTCCTTTTCTGTGCTTGGACTGAAGGGAGCTCCTTCCTTCTCT
>ptc-MIR319h
TTGTAGGGGCTAAAGTGCTCCTTTTAGTCCAATAAGGAGGGCTGAGAAGCGGCTAGAGCTGCCATCTCATGCATTTAGGCAATGCTTAACATTTGGCAAAGAGGTTTAAGCTTGGCCAGGTGCATGGTGTGGGAGCAACTCCTTCCGCATGCTTTGTTCGCCCATTGGACTGAAGGGAGCTCCTGGTTTTACCAC
>Ptc-MIR319i
ATTAATAGCTAAGAGAGCTTTCTTCAGTCCACTCATGGGTGGTAGTAGGATTTAATTAGCTGCCGACTCATTCATCCAAATACTGAGGTTAAAGGACAAGGAGAATTACCCAGTAAATGAGTGAATGATGCGGGAGACAAATTGAATCCTAAGCTTCCTGTACTTGGACTGAAGGGAGCTCCCTTCCCTTTTATA
>Ptc-MIR319k
AAAACCAGGAGCTCCCTTCAGTCCAATGGGCGAACAAAGCATGCGGAAGGAGTTGCTCCCACACCATGCACCTGGCCAAGCTTAAACCTCTTTGCCAAATGTTAAGCATTGCCTAAATGCATGAGATGGCAGCTCTAGCCGCTTCTCAGCCCTCCTTATTGGACTAAAAGGAGCACTTTAGCCCC
>Ptc-MIR319ca1
TATAAGATACATAGTATAAAAGGGAAGGGAGCTCCCTTCAGTCCAAGTACAGGAAGCTTAGGATTCAATTTGTCTCCCGCATCATTCACTCATTTACTGGGTAATCTCCTTGTCCTTTAACTCAGTATTTGGATGAATGAGTCGGCAGCTAATTAAATCCTACTACCACCCATGAGTGGACTGAAGAAAGCTCTCTTAGCTATTAATTATCATCTAGACA
>Ptf-MIR159a
AAGATGTTAAGGAGTGGAGCTCCTTGAAGTCCAAAAGAGGTTCTAGCAAGGGTAAATTGAGCTGCTGAGCTATGGATCCCACAGTCCTATGTATCAGATTTTAGGGTTTGTTTCTGATGATGATGATTATAGGCCTGTGGCTTGCATATCTCTGGAGCTTTATTACCCCTTAAGTTTTATCCTTTTTTGGATTGAAGGGAGCTCTACCTCTCTACACACT
>Ptf-MIR319
ATTTTGATTAAGCTGGGAGCTTTCTTCGGTCCACTTATGGGTGGCAATAGGATTTAATTAGCTGCTGACTCATTCATCCAAATACTTAGTAAAGGGTCGAAATGGATACCCAGTAAATGAGTGAATGATGCGGGAGACAAATTGAATCTTAAGCTTCCTGTGCTTGGACTGAAGGGAGCTCCCATTGCTCGCTAATCTT
>Ptr-MIR159a
CGTGTAATTTCAAAAGCTGAGATGAGTGATGGATTATGGAGTGGAGCTCCTTGAAGTCCAATAGAAGCTCCTGCTGGGTAGATCGAGCTGCTGAGCTATGAATCCCACAGCCCTATCACCATCTGTTATTTTGACGGGCCTGCGGCTTGCATATCTCAGGAGCTTTATTACCTAATGTTGGATCTTTTTTTGGATTGAAGGGAGCTCTAAACCTTTGATCTTTTCAGCCTTCTGCATCTTAAAATCTTTTGTTTTTTAGCA
>Ptt-MIR319
AATTAATTAATGGTGGGAGAGAGCTTCCTTCAGCCCACTCATGGATAGGAGAAAGGGATTGAATTAGCTGCCGACTCATTCATTCAAGCACTAGTAGAAAAAAGTGGAATGGATATTCTTTTGCTACTGTGATTGTGTGAATGATGCGGGAGATAGTTTTACATCCCCTCTTTTTCTGTGCTTGGACTGAAGGGAGCTCCTTCCTTCTATTGCTTTCAT
>Pvi-MIR159a
ACGGATGGTTGGATTGGAAGCGGAGCTCCTATCATTCCAATGAAGGGTCCTTTCGCTGGGTTGGTACAGCTGCTCGTTCATGGTTCCCACTATCCTATCTCATCTCCTGGAGGGTTTATCTCAGAGAGAGAGGGAGAGATGAGTGGCCTGGTGTTTGGCTTGAGATAGGCTTTGTGGCTTGCATGACCGAGGAGCTGCACCGTTCCCTTGCTGGCCGCTCTTTGGATTGAAGGGAGCTCTGCGTCTTGATCCTACAACGCCT
>Pvi-MIR159b
TCTGACGGATGGTTGGATTGGAAGCGGAGCTCCTATCATTCCAATGAAGGGTCCTTTCGCTGGGTTGGTACAGCTGCTCGTTCATGGTTCCCACTATCCTATCTCATCTCCTGGAGGGTTTATCTCAGAGAGAGAGGGAGAGATGAGTGGCCTGGTGTTTGGCTTGAAATAGGCTTTGTGGCTTGCATGACCGAGGAGCTGCACCGTTCCCTTGCTGGCCGCTCTTTGGATTGAAGGGAGCTTTGCGTCTTGATCCTACAACCCCTCCTCTGT
>Rco-MIR159
GGCTAAAGGAGTGGAGCTCCTTGAAGTCCAATAGAGGATCTTGATGGGTAGATTGAGCTGCTGAGCTATGGATCCCACAGCCCTATAAGCAGAGATTATAATTTTGGATAGGCTTGTGGCTTGCATATCTCAGGAGCTTCATTACCTTGTATTAGATCCTTGTTTGGATTGAAGGGAGCTCTACATCTCTCTCT
>Rco-MIR319a
GGCCAACCCAAAGGAGCTCCTTTCAGTCCAATATGGAGGGCTTAGAAGCGGCAAAGAGCTGCCATCTCATGCATTAAGGCAATACTTGACAAGTTTTTCACAGTGAAAATCTCAAGTTTGGCCTGGTGCATGGTGTGGGAGCAACTCCTTCCCTCCTTCCCCCACCCATTGGACTGAAGGGAGCTCCTTCTTTCATTTT
>Rco-MIR319b
GAATTCCATTTGTGAATGATACAGCTAAAGGGAGCTCCCTTCAGTCCAAGCACAGAGAAGAGAAGTATGAAATTTATCTCCCGCATCATTCACACATTCACAATAGCAGCTATCTTTAATGCTCCCTTTTCTAGTGTGTTTGAATGAATGAGTCGGCAGATAATTCAAAACCTTCGCCCGCCCATGAGTGGACTGAAGAGAGCTCTCTTAAACCATTTTCTTCATATAATATATAT
>Rco-MIR319c
GTTTGCATGCGAGATGAGGGTTATGGGAAGAAGGAGCTCTCTTCAGTCCAGTCCAAGGCGGTTGAGGGCTGGGACTTAGCTGCTGACTCGTTGGTTCAAGAGCTCATCATCATCAATGTGTAAGAGATGTCTTTTTGATCCAACGAAGCTGGAGCTGTGTTCAGTTATGGCTGTCATGTCTTGGACTGAAGGGAGCTCCCTCCAATTCTTACAAATCTCTCCTCCTTCATTTCAATATCATCT
>Rco-MIR319d
TGAGCATTTTAAGAGAGCTTTCTTCAGTCCACTCATGGGTGGCGGTAGGATTTAATTAGCTGCCGACTCATTCATCCAAATACTGAGTTAAAAAGTTCAGAAAACAAAAGGGGCGGGTGCTGTAGAAAAGAAGGTTTACCCAGTAAATGAGTGAATGATGCGGGAGACAAATTGAATCTTAAGCTTCCTGTACTTGGACTGAAGGGAGCTCCCTTTACTGTTATT
>Rco-MIR319ca
GCTGTAGAAAGAAGGAGCTCCCTTCAGTCCAAGCACGGAAAAAGAGGGATGCAAAATTATCTCCCGCATCATTCATACAATCACAGTAGCTAAAACAGTACCAATCCCTTTGTCTACTAGTGCTTGAATGAATGAGTCGGCAGATACTTCAGCCCCTTTACCCCCATCCATGAGTGGGCTGAAGGAAGCTCTCTCACACCATTTC
>Rin-MIR319
TGATGTTGTAGGAGTATATATTAAGGGAGAGCTTCCTTGAGTCCATTCACAGGTCGTGATATGATTCAATTAGCTTCCGACTCATTCATCCAAATATCGAGTCACCAAAATTTGAACTAGACTCGTTAAATGAATGAATGATGCGGTAGACAAATTGGATCATTGATTCTCTCTGATTGGACTGAAGGGAGCTCCCTCTCTTTAGGTATTCCAATTCTCTTT
>Rra-MIR159
TGAAAACAAAGAACTGGAAGTAGGGCTCCTTATAGTTCAAACGAGAGTTTAGCGGGGTAAAGAAAAGCTGCTAAGCTATGGATACCATAAGCCCTAATCCTTGTATTGAAAAAGGACTTGGTAATATGGCTTGCATATCTCAGGAGCTTTAACTTACCCTTTAATTGCTTTTACCCTTCTTTGGATTGAAGGGAGCTCTACATCTTCTTTCACTTTATCTA
>sbi-MIR159
TATCTGCCTGATGCTTGGATTCGAAGCGGAGCTCCTATCATTCCAATGAAGGGCCCTTTTCATGGGTGGTTCCGCTGCTCGTTCATGGTTCCCACTATCCTATCTCATCATGTATCTGTGTATGTACTCTAGAGGGCCGGAGAAGAGATTCATGTGGTCGTCAGTCTTTGAGATAGGCTTGTGATTTGCATGACCGAGGAGCTGCACCGTCCCCTTGCTGGCCGCTCTTTGGATTGAAGGGAGCTCTGCATCCTGATCCATCCATTCCATCCCCC
>sbi-MIR159b
TGAATGAAGATATGAAGAAGAAGACGACGACGATGAAGAAGGCGAAGAAAAGCGAACAAAGAGCTCCCTTCGATCCAATCCAGGAGGGGAAGTGGTCGGTTGCAGCTGCCGGTTCATGGATGCCTCTCTGGTGCAGCAATGACTGATGCTCACCTGCACTTGCATGGGTGTGCATGACCCGGGAGATGAACCCACCATCATCTTTCCCTCGTGCTTGGATTGAAGGGAGCTCCTCTCTCTTTCTCTCTTTCTC
>Sbi-MIR159e
ACATATGCAAGGAGAAAGAGAGAAAGAGAGAGGAGCTCCCTTCAATCCAAGCACGAGGGAAAGATGATGGTGGGTTCATCTCCCGGGTCATGCACACCCATGCAAGTGCAGGTGAGCATCAGTCATTGCTGCACCAGAGAGGCATCCATGAACCGGCAGCTGCAACCGACCACTTCCCCTCCTGGATTGGATCGAAGGGAGCTCTTTGTTCGCTTTTCTTCGCCTTCTTCATCGTCGTCG
>Sbi-MIR159f
GTTTGTTTGTGCTGCAGGCGTTATTGGTGTTCTAGGCCGCAGTTGGATTCGGTAGATGATCTGGATTTAAGGCAGAGCTCTCTTCAAACCAATCGAGGGTAGATTTGAAGGGTGATCGAGCTGCTCGTTCATGGTTCCCACTATCCCATCTCATCAGAGACACTGACAGAGATCGTGAAGGTAGCGAGAGAGATGCTTGAGATGGGCCTGTGGTTTGCATGACCGAGGAGCTGCATCGTCCCCTTTGTCGACCGCTCGTTGGATTGAAGGGAGCTCTGCGTCTTCCTCCCAATTCTTTCTTTCCAGATGTGCGTGGAACATTTGTCCATGTCTTTCAGTCTAGTGATAT
>Sbi-MIR159g
GAGAAAGAGAGAGGAGCTCCCTTCAATCCAAGCACGAGGGAAAGATGATGGTGGGTTCATCTCCCGGGTCATGCACACCCATGCAAGTGCAGGTGAGCATCAGTCATTGCTGCACCAGAGAGGCATCCATGAACCGGCAGCTGCAACCGACCACTTCCCCCTCCTGGATTGGATCGAAGGGAGCTCTTT
>Sbi-MIR159h
ATATCTGCCTGATGCTTGGATTCGAAGCGGAGCTCCTATCATTCCAATGAAGGGCCCTTTTCATGGGTGGTTCCGCTGCTCGTTCATGGTTCCCACTATCCTATCTCATCATGTATGTGTGTATGTACTCTAGAGGGCCCGAGAAGAGATTCATGTGGTCGTCAGTCTTTGAGATAGGCTTGTGGTTTGCATGACCGAGGAGCTGCACCGTCCCCTTGCTGGCCGCTCTTTGGATTGAAGGGAGCTCTGCATCCTGATCCATCCATTCCATCCCCCC
>sbi-MIR319
CTGCCGCCATGGTTGTGATATGGCCGGATGGAAGAGAGCGTCCTTCAGTCCACTCAGGGGCGGTGCTAGGGTCGAATTAGCTGCCGACTCATTCACCCACATGCCAAGCAAACGGCCATGGAAACGAGCTAGCTTTGCAGATGAGTGAATGAAGCGGGAGGTAAAAGCTTCGATCTCGCACCATCTTTGCTTGGACTGAAGGGTGCTCCCTCCTCCCCTCCTTAATTGTTTACTTTACCCATGGCGCAG
>Sbi-MIR319b
GGCTTCTCTGGAAGAGAGCTCTCTTCAGTCCACTCTAAAATGGCTGTAGAGTTTCATTAGCTGCCGACTCATCCATTCACCTACCAAGAACCATGGACAAGCGATAGGTTTGGTCTTGGTAGCCGAGTGGGTGGCGCGGGAGCTAAAATCAAGCTCTACGCTGTTTATGGTTGGACTGAAGGGTGCTCCCTTTAATTTGCTCA
>Sly-MIR159a
TTTATGTGTTATGGGAGTGGAGCTCCTTGAAGTCCAACAAAAGATCTAACAGGTTAAATTGAGCTGCTGACCTATGGATTCCTCAGCCCTATCTATTTATGATTTCAAACATATAGATAGGTTTGTGGGTTTGCATATGTCAGGAGCTTTATTTTACCCTTTGTTTGATCATTTTTTGGATTGAAGGGAGCTCTACATTCATTTCTTCTTAC
>Sly-MIR159b
TGTTCGAGGAAGATTAGAGTTCTGAATGTAGAGCTTTTCTGAATTTCAAAGAGGATCTGAGAGGGAAAATCGAGCTGCTAATCTATGGATCCCTCAAACCTATCTATTCTCAAAATAATTTTAGATAGGTTTGTGGTTTGCATATATCAGGAGCTTCATTTACTCTTCTAGGATCCTTATTGGAATGAAGGGAGCTCTACGTTTGATAACCTAATTTTTTTCCATGT
>Sly-MIR319
TGGTATAATATACGTAGAGAGCTTTCTTTAGTCCACATAAAGGGGGCAGTATGGTTCAATTAGCTGCTGACTCATTCACACAAATGCTAAGGCTTTGAGAATTATTAGGAGGAAAAACCTTAGTAACTGAGTGAATGATGCGGTAGGCTGACTGAATCTTAAGCTTTTTTTGCTTGGACTGAAGGGAGCTCCCTCTTCGTAATTACTTGAT
>Sly-MIR319b
ATATATATGAAGAGAGCTTTCTTTAGTCCACACATGGGGAACGATAGGGTTCAATTTGCTGCCGACTCATTCATCCAAATGTTGAGGTCTTGATAATCGAGTGCCACCTCAGCAACTGAGTGAATGAAGCGGGAGTACAAGTTGAGTCTTGAGCTTCCTGTACTTGGACTGAAGGGAGCTCCCTCTTACCTTTT
>smo-MIR159
GCTTTGGCTTGCAGGGGGAGCTCCCTTCAATTCAACTGAGGTCGGTGCGTCGCTGTTACTCGCTGCTGACTCATGCATTCGCCTGACATGCCCGCAACCATCATCAGATCGTGATCAGGACACGCCGAAAACATGCCCGTGATCACCTCCGCAACTCTCTGATCTCGGCGAGGTTGATCACAGAATCCCCCGAGTTTGAGGCATGGCAGCCGTGTGCATGATGCAGGAGCAGGTGCGGCTTCGGCTCTGAACTTCCCTTGGATTGAAGGGAGCTCCCTTTCAGATTCACAG
>smo-MIR319
CGTTGTGTGTGTGTTTTTGTTCGCGGGAGCTTCCTTTAGTTCAACTCAGGTGGAGCTGGAGATGGTCCTGCTGCCGACTCATGCATCCGCGTACCTTGGAAAGTTACAATGCCAGTTTCAGAAAGAGAGCTTCTTTTGTCCAGTGGTAGACGCTTGCATGATGCGGGAGCTGGTTCTCTCTCGAGCTTTGATCGACCTGCCTTGGACTGAAGGGAGCTCCCTTGTTCCCACAAAACACTCCACTCGCG
>Smo-MIR319b
AAACAAATACGTTTAGATTCTTCTCGTTGTGTGTGTGTGTGTTTTTGTTCGCGGGAGCTTCCTTTAGTTCAACTCAGGTGGAGCTGGAGATGGTCCTGCTGCCGACTCATGCATCCGCGTACCTTGGAAAGTTACAATGCCAGTTTCAGAAAGAGAGCTTCTTTTGTCCAGTGGTAGACGCTTGCATGATGCGGGAGCTGGTTCTCTCTCGAGCTTTGATCGACCTGCCTTGGACTGAAGGGAGCTCCCTTGTTCCCACAAAACACTCCACTCGCGCGAAAGTGACTTGGACACCCAAAGCA
>sof-MIR159a
ATGTAGGCCTGATGCTTGGATTTGAAGCGGAGCTCCTATCATTCCAATGAAGGGCCGTTCTGAAGGGTTGTTCCGCTGCTCGTTCATGGTTCCCACTATCCTATCTCATCATGTATGTGTGTATGTATTTTCGAGAGGGAGGAGAGGAGCTAGACTCTCATGGTGGTCGTCTTTGAGATAGGCTTGTGGTTTGCATGACCGAGGAGCTGCACCGTCCCCTTGCTGGCCGCTCTTTGGATTGAAGGGAGCTCTGCATCCTGATCCATCCATCCCCCCATGCT
>sof-MIR159b
CCTGATGCTTGGATTTGAAGCGGAGCTCCTATCATTCCAATGAAGGGCCGTTCTGAAGGGTGGTTCCGCTGCTCGTTCATGGTTCCCACTATCCTATCTCATCATGTATGTGTGTATGTATTTTCGGAGAGGGAGGAGAGGAGCTAGACTCTCACGGTGGTCGTCTTTGAGATAGGCTTGTGGTTTGCATGACCGAGGAGCTGCACCGTCCCCTTGCTGGCCGCTCTTTGGATTGAAGGGAGCTCTGCATCCTGAACCATCCATCC
>sof-MIR159c
TGAAGACGACGACGAAGAAGAAGATGGCGAAGAAAAGTGATCGAAGAGCTCCCTTCGATCCAATCCAGGAGGGGAAGTGGTCGGTTGCAGCTGCCGGTTCATGGATGCCTCTCTGGTGCAGCAATGACTAATGCTCACCTGCACTTGCATGGGTGTGCATGACCCGGGAGATGAACCCACCATCATCTTTCCCTCGTGCTTGGATTGAAGGGAGCTCCTCTCTCTTTCCTCTCTCTCT
>sof-MIR159d
ATGTAGGCCTGATGCTTGGATTTGAAGCGGAGCTCCTATCATTCCAATGAAGGGCCGTTCTGAAGGGTTGTTCCGCTGCTCGTTCATGGTTCCCACTATCCTATCTCATCATGTATGTGTGTATGTATTTTCGAGAGGGAGGAGAGGAGCTAGACTCTCATGGGGGTCGTCTATGAGATACGCTTGTGGTTTGCATGACCGAGGAGCTGCACCGTCCCCTTGCTGGCCGCTCTTTGGATTGAAGGGAGCTCTGCATCCTGATCCATCCATCCCCCCATGCT
>sof-MIR159e
ATGTAGGCCTGATGCTTGGATTTGAAGCGGAGCTCCTATCATTCCAATGAAGGGCCGTTCTGAAGGGTGGTTCCGCTGCTCGTTCATGGTTCCCACTATCCTATCTCATCATGTATGTGTGTATGTATTTTCGAGAGGGAGGAGAGGAGCTAGACTCTCACGGTGGTCGTCTTTGAGATAGGCTTGTGGTTTGCATGACCGAAGAGCTGCACCGTCCCCTTGCTGGCCGCTCTTTGGATTGAAAGGAGCTCTTGCATCTGATCCATCCATCCCCCCATGTT
>SOF-MIR159f
AAGTGATCGAAGAGCTCCCTTCGATCCAATCCAGGAGGGGAAGTGGTCGGTTGCAGCTGCCGGTTCATGGATGCCTCTCTGGTGCAGCAATGACTAATGCTCACCTGCACTTGCATGGGTGTGCATGACCCGGGAGATGAACCCACCATCATCTTTCCCTCGTGCTTGGATTGAAGGGAGCTCCTCTCTCTTTC
>Svi-MIR319
ATATATATTAAGGGAGAGCTTCCTTGAGTCCATTCACAGGTCGTGATATGATCCAATTAGCTTCCGACTCATTCATCCAAATACCGAGTCACGAAAATTTGAACTAGACTCGTTAAATGAATGAATGATGCGGTAGACAAATTGGGTCATTGATTCTCTCTGATTGGACTGAAGGGAGCTCCCTCTCTTTAGGTAT
>tae-MIR159a
TTTTGGATTCGGTTTAGAGGTGGAGCTCCTATCATTCCAATGAAGGGTCTACCGGAAGGGTTTGTGCAGCTGCTCGTTCATGGTTCCCACTATCCTATCTCCATAGAAAACGAGGAGAGAGGCCTGTGGTTTGCATGACCGAGGAGCCGCTTCGATCCCTCGCTGACCGCTGTTTGGATTGAAGGGAGCTCTGCATCTTGATCTACTGTCAAG
>tae-MIR159b
TGTTCTTGTCGTTGCTGGAAAGTGTTGTGGACGTTGAGCTCCTTTCGGTCCAAAAAGGGGTGTTGCTGTGGGTCGATTGAGCTGCTGGGTCATGGATCCCGTTAGCCTACTCCATGTTCATCATTCAGCTCGAGATCTGAAAGAAACTACTCCAATTTATACTAATAGTATGTGTGTAGATAGGAAAATGATGGAGTACTCGTTGTTGGGATAGGCTTATGGCTTGCATGCCCCAGGAGCTGCATCAACCCTACATGGACCCTCTTTGGATTGAAGGGAGCTCTGCATCTTTGGTCACCCTCGAGCAGCTTTACTGTTC
>TAE-MIR319a
AGTTTGAGGGAGCTCACTTCAGTCCACTCATGGGAGGTAGCGGGGATTGAACGAGCTGCCGACTCATTCACTCGAGCACACAGTAGATATGAGACTAGTCCAGGGCATACCAGTATGTTACAATATGTACTGTGCGAATGAGCGAATGCAGCGGGAGATTGTTCTCTCTTTCCTCCTCCATGCTTGGACTGAAGGGAGCTCCCTCATCTCTCA
>Tae-MIR319b
TGATGAGAGATGAGGGAGCTCCCTTCAGTCCAAGCATGGAGGAGGAAAGAGAGAACAATCTCCCGCTGCATTCGCTCATTCGCACAGTACATATTGTAACATACTGGTATGCCCTGGACTAGTCTCATATCTACTGTGTGCTCGAGTGAATGAGTCGGCAGCTCGTTCAATCCCCGCTACCTCCCATGAGTGGACTGAAGTGAGCTCCCTCAAACT
>Tae-MIR319c
ATGAGGATGATGATGATGATGATGATGAGGATGTATTAGTTTGAGGGAGCTCACTTCAGTCCACTCATGGGAGGTAGCGGGGATTGAACGAGCTGCCGACTCATTCACTCGAGCACACAGTAGATATGAGACTAGTCCAGGGCTTACCAGTATGTTACAATATTTACTGTGCGAATGAGCGAATGCAGCGGGAGATTGTTCTCTCTTTCCTCCTCCATGCTTGGACTGAAGGGAGCTCCCTCATCTCTCATCAGCTTCATCAGGAATATGAA
>Tae-MIR319d
GGTGACCAAAGATGCAGAGCTCCCTTCAATCCAAAGAGGGTCCATGTAGGGTTGATGCAGCTCCTGGGGCATGCAAGCCATAAGCCTATCCCAACAACGAGTACTCCATCATTTTCCTATCTACACACATACTATTAGTATAAATTGGAGTAGTTTCTTTCAGATCTCGAGCTGAATGATGAACATGGAGTAGGCTAACGGGATCCATGACCCAGCAGCTCAATCGACCCACAGCAACACCCCTTTTTGGACCGAAAGGAGCTCAACGTCCACAACACTT
>Tar-MIR319
TGGTGTGGTAGGAATAGATAAAGAGAGAGAGCTTCCTTGAGTCCATTCACAGGTCGTGATATGATCCAATTAGCTTCCGACTCATTCATCCAAATACCGAGTCACCAAAATTCGAGCAAGACTCGTTAAATGAATGAATGAAGCGGTAGACAAATTGGGTCATTGATTCTCTATGATTGGACTGAAGGGAGCTCCCTCTATATTTGGTATTCCAGTTTTCTTG
>Vun-MIR319
TAAGACCTTAACAAATGTAGGTAAGTGAGCTTTCTTCAGTCCACTCATAGGTGGCAGTAAGATTCAATTAGCTGCCGACTCATTCATCCAAATGCTGAGTAGTGATACTCTTAAAGATACTCATCAAATGAGTGAATGATGCGGGAGACAAATTGATTCTTAAGTTTCCTGTACTTGGACTGAAGGGAGCTCCCTTTTCCTTTCTATGTAAGATCCAAT
>vvi-MIR159a
GGGTTTATGGGAGCTCCTTTACGCTCCAGTTCTGAAAGGAGATGATGGTATCCACAGCTGCTGGTTCATGAGTACCTATGGCTGCACAATATATATAGCAATGTTGTGTGCAAACTATGGGTGTGCATGACCTCGGAGAAGTGGTTGCCTTGATCTTTCTGGCCTTGGAGTGAAGGGAGCTCTCATAACCCTTC
>vvi-MIR159b
GGGCTTGTGGGAGCTTCTTTACACTCCAGAACTGAAAGGAGATACTACTGCTGGTTCATGAAAACCTATGGCTGCATTCTCTATACTGAAATTTTGTATACAAACTATGGGTTTGCATGAACTTGGAGAAGTGTTTGCTTTTATCTTTTCTGGCCTTGGAGTGAAGGGAGCTCTCATAACCGATC
>vvi-MIR159c
TTTTGGAGTGGAGCTCCTTGAAGTCCAATAGAGGGTCTTACTGGGTAGATTGAGCTGCTGACTTATGGATCCCACAGCCCTATCCCGTCAATGGGGGGCATTGGATAGGCTTGTGGCTTGCATATCTCAGGAGCTGCATTATCCAAGTTTAGATCCTTGTTTGGATTGAAGGGAGCTCTACACCTCTCTC
>VVI-MIR159d
GGTTTGGAGTGAGCTCCTTGAGTCCAATAGAGGTCTTACTGGGTAGATGAGCTGCTGACTTATGGATCCCACAGCCCTATCCCGTCAATGGGGGGCATTGGATAGGCTTGTGGCTTGCATATCTCAGGAGCTGCATTATCCAAGTTTAGATCCTTGTTTGGATTGAAGGGAGCTCTACACCTCTCT
>Vvi-MIR159e
GGATGAAATTAGGGTTTTGGAGTGGAGCTCCTTGAAGTCCAATAGAGGGTCTTACTGGGTAGATTGAGCTGCTGACTTATGGATCCCACAGCCCTATCCCGTCAATGGGGGGCATTGGATAGGCTTGTGGCTTGCATATCTCAGGAGCTGCATTATCCAAGTTTAAATCCTTGTTTGGATTGAAGGGAGCTCTACACCTCTCTCTCTGTCCAT
>Vvi-MIR159f
TGCTAGGGTTAAAGGTGTTTCTGGATGAAATTAGGGTTTTGGAGTGGAGCTCCTTGAAGTCCAATAGAGGGTCTTACTGGGTAGATTGAGCTGCTGACTTATGGATCCCACAGCCCTATCCCGTCAATGGGGGGCATTGGATAGGCTTGTGGCTTGCATATCTCAAGAGCTGCATTATCCAAGTTTAGATCCTTGTTTGGATTGAAGGGAGCTCTACACCTCTCTCTCTGTCCATCATCATCATCATCACTTTTCATTTTCTTT
>Vvi-MIR159g
GTGGGGTTCAATGGAGCTCTCTTTGCTCCTAGCTAGAAGGAGATGAGGGTATGCCACAGCTGCCAGTTCATGAATGCCCATGGATGCTCAAGTTCTAGCATATGGTGAGAGCAAGCTATGGGTGAGCATGACTTGGGAGATGAGGGTACTTTGATCTTTCTGGTATTGGAGTGAAGGGAGCTCTATGGTTCTTACT
>Vvi-MIR159i
GGTGTTTCTGGATGAAATTAGGGTTTTGGAGTGGAGCTCCTTGAAGTCCAATAGAGGGTCTTACTGGGTAGATTGAGCTGCTGACTTATGGATCCCACAGCCCTATCCCGTCAATGGGGGCATTGGATAGGCTTGTGGCTTGCATATCTCAGGAGCTGCATTATCCAAGTTTAGATCCTTGTTTGGATTGAAGGGAGCTCTACACCTCTCTCTCTGTCCATCATCATCATCATCA
>Vvi-MIR159j
GGTGTTTCTGGATGAAATTAGGGTTTTGGAGTGGCCTTCCTTGAAGTCCAATAGAGGGTCTTACTGGGTAGATTCATCTGCTGACTTATGGATCCCACAGCCCTATCCCGTCAATGGGGGGCATTGGATAGGCTTGTGGCTTGCATCTCTCAGGAGCTGCATTATCCAAGTTTAGATCCTTGTTTGGATTGAAGGGAGCTCTACACCTCTCTCTCTGTCCATCATCATCATCATCA
>Vvi-MIR159k
TGTTTCTGGATGAAATTAGGGTTTTGGAGTGGAGCTCCTTGAAGTCCAATAGAGGGTCTTACTGGGTAGATTGAGCTGCTGACTTATGGATCCCACAGCCCTATCCCGTCAATGGGGGGCATTGGATAGGCTTGTGGCTTGCATATCTCAGGAGCTGCATTATCCAAGCTTAGATCCTTGTTTGGATTGAAGGGAGCTCTACACCTCTCTCTCTGTTCATCATCGTCAT
>Vvi-MIR159l
GTTTTTCTGGGATGAAAATTAGGGTTTTTGGAGTGGGAGGTCCCTTGAAGTCCAATAGAGGGTCTTACTGGGTAGATTGAGGTGCGGAGCTTATGGATCCCACAGCCCTATCCCGTCAATGGGGGGCATTGGATAGGCTTGTGGCTTGCATATCTCAGGAGCTGCATTATCCAAGTTTAGATCCTTGTTTGGATTGAAGGGAGCTTTACACCTCTCTTTGTGTCCATCATCATCATCATCACTTTTC
>Vvi-MIR159m
GGTGTTTCTGGATGAAATTAGGGTTTTGGAGTGGAGCTCCTTGAAGTCCAATAGAGGGTCTTACTGGGTAGATTGAGCTGCTGACTTATGGATCCCACAGCCCTATCCCGTCAATGGGGGGCATTGGATAGGCTTGTGGCTTGCATATCTCAGGAGCTGCATTATCCAAGTTTAGATCCTTGTTTGGATTGAAGGGAGCTCTACACCTCTCTCTCTGTCCATCATCATCATCATCA
>vvi-MIR319b
TGTGGAAGAAGGAGCTCTCTTTAGTCCAGTCCGAGACAGCTTCAAGGCTGATACGTGGCTGCTGACTCGTTGCTTCAAGAACTCATCACATAGGCCTGGAAAAGATGGATGGTTTTTTGATCCAACGATGCAGGAGCTGCGTTCAGTTATGGCTGTCACGTCTTGGACTGAAGGGAGCTCCCTTGTATTCCACA
>vvi-MIR319c
TTACATTGAAGAGAGCTTTCTTCAGTCCACTCATGGGTGGCAGTAGGATTGAATTAGCTGCCGACTCATTCATCCAAATACTGTGTTAAGGACTACCCAGTAAATGATTGAATGATGCGGGAGACAAATTGGATCTTAAGCTCCCTGTGCTTGGACTGAAGGGAGCTCCCTTCACTGCAATC
>vvi-MIR319f
AGTGGTTTAAGAGAGCTTCCTTCAGTCCACTCATGGATGGGTTAGGGGTTTGGATTAGCTGCCGACTCATTCATTCAAACACAGTAGAATGGAAATGGAGTTTACTACTGTGAATGTGTGAATGATGCGGGAGGTAAATTTCATCCTTTTCTTGTCTGTGCTTGGACTGAAGGGAGCTCCCTTCTACTGTTTT
>vvi-MIR319g
GAACAGCTGAAGAGCTCCTTTTAGTCCAATAAAGAGGGCTGAGGGGCGGCCAGAGCTGCCATCTCATGCACTTGGCTATGCTTATTCTTTTCTCAATCAATTCGGTTCGAGTATGGCTGTGGAGTGACAAATGCTAAGTTTAGCCTGATGCATGACATGGGAGCAACTCCTCCGCACGCTTTGCCCACTCATTGGACTGAAGGGAGCTCCCAGGGCAGATCT
>zma-MIR159a
TCGATGCTTTGGGTTTGAAGCGGAGCTCCTATCATTCCAATGAAGGGTCGTTCCGAAGGGCTGGTTCCGCTGCTCGTTCATGGTTCCCACTATCCTATCTCATCATGTGTATATATGTAATCCATGGGGGAGGGTTTCTCTCGTCTTTGAGATAGGCTTGTGGTTTGCATGACCGAGGAGCTGCACCGCCCCCTTGCTGGCCGCTCTTTGGATTGAAGGGAGCTCTGCATCCTGATCCACCCCTCC
>zma-MIR159b
TAGACGGTCTGGTCTTAAGGCGGTGCTCCCTTCAAACCAATAAACGGTCGATCTGATGGGTGGTACAGCTGCTCGTTCATGGTTCCCACTGTCCCATCTCATCAGAGAGAGAGAGAGATGCTTGAGATGGGCTTGTGGTTTGCATGACCGAGGAGCTGCACGTCCCCTTCGTTGACCGCTGTTTGGATTGAAGGGAGCTCTGCATCTTGGTCCCAAGACTT
>zma-MIR159c
ATGATTAAGAAAGGCGATCGAAGAGCTCCCTTCGATCCAATCCAGGAGGGGAAGTGGTCGGTTGCAGCTGCCGGTTCATGGATACCTCTCTGGTGCAGCAATGGCCGCTGCTCACCTCTGCACTTGCATGGGTGTGCATGACCCGGGAGATGAGCCCGCCATCATCTTTCCCTCGTGCTTGGATTGAAGGGAGCTCCTCTCTGTCTGTCTGTCTGTC
>zma-MIR159d
AAGAAGATGCCGATCGATCGAAGAGCTCCCTTCGATCCAATCCAGGAGGGAAAGTGGTCGGCTGCAGCTGCCGGTTCATGGATACCTCTCTGGTGCAGCAATGGCCGAGATGCTCACCTGCACTTGCATGGGTGTGCATGACCCGGGAGACGAACCGACCATCATCTTTCCCTCGTGCTTGGATTGAAGGGAGCTCCTCTCTCTCTCTCTCTCTTAT
>Zma-MIR159e
GCAGATGCTTTGGATTTGAAGCGGAGCTCCTCTCATTCCAATGAAGGGTCCTTCCGAAGGGTGGTTCCGCTGCTCGTTCATGGTTCCCACTATCCTATCTCATCCATGCTTGTGTGTCTTCGAGAGGAAGCGGAAGAGATTCCTGTGGTCGCCTTTTGAGATAGGCTTGTGGTTTGCATGACCGAGGAGCTGCACCGACCCCGTGCTGGCCGCTCTTTGGATTGAAGGGAGCTCTGCATCCTGATCCACCCCCCATGC
>Zma-MIR159f
TGGTCTTAAGGCGGTGCTCCCTTCACACCAATAAACGGTCGATCTGATGGGTGGTACAGCTGCTCGTTCATGGTTCCCACTGTCCCATCTCATCAGAGAGAGAGAAGATCATGAGAGAGCGAGAGATGCTTGAGATGGGCTTGTGGTTTGCATGACCGAGGAGCTGCCTCGTCCCCTTCGTTGACCGCTGTTTGGAGTGAAGGGAGTTCTGCATCTTGCTCC
>Zma-MIR159g
GAGAGAGAGAGAGAGAGGAGCTCCCTTCAATCCAAGCACGAGGGAAAGATGATGGTCGGTTCGTCTCCCGGGTCATGCACACCCATGCAAGTGCAGGTGAGCATCTCGGCCATTGCTGCACCAGAGAGGTATCCATGAACCGGCAGCTGCAGCCGACCACTTTCCCTCCTGGATTGGATCGAAGGGAGCTCTTCGATCGATCGGCATC
>Zma-MIR159h
AAAGGCGATCGAAGAGCTCCCTTCGATCCAATCCAGGAGGGGAAGTGGTCGGTTGCAGCTGCCGGTTCATGGATACCTCTCTGGTGCAGCAATGGCCGCTGCTCACCTCTGCACTTGCATGGGTGTGCATGACCCGGGAGATGAGCCCGCCATCATCTTTCCCTCGTGCTTGGATTGAAGGGAGCTCCTCTCTGTCTGTC
>Zma-MIR159j
ATCGATGCTTTGGGTTTGAAGCGGAGCTCCTATCATTCCAATGAAGGGTCGTACCGAAGGGCCGGTTCCGCTGCTCGTTCATGGTTCCCACTATCCTATCTCATCATGTGTATATATGTATGTATTCCATGGGGGAGGGTTTCTCTCGTCTTTGAGATAGGCTTGTGGTTTGCATGACCGAGGAGCTGCACCGCCCCCTTGCTGGCCGCTCTTTGGATTGAAGGGAGCTCTGCATCCTGATCCACCCCTCCATT
>Zma-MIR159k
CTTTGCGTTTGAAGCGGAGCTCCTATCATTCCAATGAAGGGTCGTTCCGAAGGGCTGGATCCGCTGCTCGTTCATGGTTCCCACTATCCTATCTCATCATGTGTATATATGTAATCCATGTGGGAGGGTTTCTCTCGTCTTTGAGATAGGCTTGTGGTTTGCATGACCGAGGAGCTGCACCGCCCCCTTGCTGGCCGCTCTTTGGATTGAAGGGAGCTCTGCATCCTGATCCACC
>Zma-MIR159l
TGGGTTTGAAGCGGAGCTCCTATCATTCCAATGAAGGGTCGTTCCGAAGGGCTGGTTCCGCTGCTCGTTCATGGTTCCCACTATCCTATCTCATCATGTGTGTATATATGTATTCCATGGGGGAGGGTTTCTCTCTCGTCTTTGAGATAGGCTTGTGGTTTGCATGACCGAGGAGCTGCACCGCCCCCTTGCTGGCCGCTCTTTGGATTGAAGGGAGCTCTGCATCCTGATCC
>Zma-MIR159m
GGTCTTAAGACAGATGCTCCCTTCACACCAATAAACGGTCGATCTGATGGGTGGTACAGCTGCTCGTTCATGGTTCCCACTGTCCCATCTCATCAGAGAGAGAGAAGATCGTGAGAGAGCGAGAGATGCTTGAGATGGGCTTGTGGTTTGCATGACCGAGGAGCTGCCTCGTCCCCTTCGTTGACCGCTGTTTGGAGTGAAGGGAGCTCTGCATCTTGCTC
>Zma-MIR159n
GATGAAATGAGCCCATGAAGAAGAAGAAGAAGATGCATGATTAAGAAAGGCGATCGAAGAGCTCCCTTCGATCCAATCCAGGGAGGGGAAGTGTTCGGTTGCAGCTGCCGGTTCATGGATACTTCTCTGGTGCAGCAATGGCCGCTGCTCACCTCTGCACTTGCATGGGTGTGCATGACCCGGGAGATGAGCCCGCCATCATCTTTCCCTCGTGCTTGGATTGAAGGGAGCTCCTCTCTGTCTGTCTGTCTGTCTCTCTCTCTCCCTTTCCTTCCCGTGGCGGTCTACTGA
>Zma-MIR159o
TGGTCTTAAGGCGGTGCTCCCTTCACACCAATAAACGGTCGATCTGATGGGTGGTACAGCTGCTCGTTCATGGTTCCCACTGTCCCATCTCATCAGAGAGAGAGAAGATCGTGAGAGAGCGAGAGATGCTTGAGATGGGCTTGTGGTTTGCATGACCGAGGAGCTGCCTCGTCCCCTTCGTTGACCGCTGTTTGGAGTGAAGAGAGCTCTGCATCTTGCTCC
>Zma-MIR159p
TGGATTTGAAGCGGAGCTCCTCTCATTCCAATGAAGGGTCCTTCCGAAGGGCGGTTCCGCTGCTCGTTCATGGTTCCCACTATCCTATCTCATCCATGTTTGTGTCTTCGAGAGGAAGCGGAGAGATTCCTGTGGTCGCCTTTTGAGATAGGCTTGTGGTTTGCATGACCGAGGAGCTGCACCGACCCCGTGCTGGCCGCTCTTTGGATTGAAGGGAGCTCTGCATCCTG
>Zma-MIR159q
GCAGATGCTTTGGATTTGAAGCGGAGCTCCTCTCATTCCAATGAAGGGTCCTTCCGAAGGGTGGTTCCGCTGCTCGTTCATGGTTCCCACTATCCTATCTCATCCATGTTTGCGTGTCTTCGAGAGGAAGCGGAAGAGATTCCTGTGGTCGCCTTTTGAGATAGGCTTGTGGTTTGCATGACCGAGGAGCTGCACCGACCCCGTGCTGGCCGCTCTTTGGATTGAAGGGAGCTCTGCATCCTGATCCACCCCCCCACC
>Zma-MIR159r
TGGTCTTAAGGCGGTGCTCCCTTCAAACCAATAAACGGTCGATCTGATGGGTGGTACAACTGCTCGTTCATGGTTCCCACTGTCCCATCTCATCAGAGAGAGAGAAGATCGTGAGAGAGCGAGAGATGCTTGAGATGGGCTTGTGGTTTGCATGACCGAGGAGCTGCATCGTCCCCTTCGTTGACCGCTGTTTGGATTGAAGGGAGCTCTGCATCTTGCTCC
>Zma-MIR159s
TGGTCTTAAGGCGGTGCTCCCTTCACACCAATAAACGGTCGATCTGATGGGTGGTACAGCTGCTCGTTCATGGTTCCCACTGTCCCATCTCATCAGAGAGAGAGAAGATCGTGAGAGAGCGAGAGATGCTTGAGATGGGCTTGTGGTTTGCATGACCGAGGAGCTGCCTCGTCCCCTTCGTTGACCGCTGTTTGGAGTGAAGGGAGCTCTGCATCTTGCTCC
>zma-MIR319a
GGTTCATGTTTTCTCTGGAAGAGAGCTCTCTTCAGTCCACTCTGAAATGGCTGTAGGGTTTCATTAGCTGCCGACTCATCCATTCACCTGCCAAGAACCATGGACAGGTCTGGTCTTGGTAGCCGAGTGGGTGGCGCGGGAGCTAAAATCAAGCTCTACGCTGTTTGTGGTTGGACTGAAGGGTGCTCCCTTTTGTTTGCTCAAACGCT
>zma-MIR319b
GACGACGATGGCTGGATGGAAGAGAGCGTCCTTCAGTCCACTCAGGGGCGGTGCTAGGGTCGAATTAGCTGCCGACTCATTCACCCACATGCCAAGCAAACGGCCATGGAAACCAGCTTTGCAGATGAGTGAATGAAGCGGGAGGTAAAAGCTTCGATCTCGCACCGTCTTTGCTTGGACTGAAGGGTGCTCCCTCCTCCCTCGCTCCTTGTT
>zma-MIR319c
GGTTTATGGCTTCTGTGGAAGAGAGCTCTCTTCAGTCCACTCTAAAATGGCTGTAGGGTTTCATTAGCTGCCGACTCATCCATTCACCTGCCAAGAACCATGGGCAAGCGGTAGGTCTGGTCTTGGTAGCCGAGTGGGTGGCGCGGGAGCTAAAATCAAACTCTACGCTGTTTACGGTTGGACTGAAGGGTGCTCCCTTCAATTTGCCCAAACACT
>zma-MIR319d
TGGTCGCCGGCCGGATGGAAGAGAGCGTCCTTCAGTCCACTCAGGGGCGGTGCTAGGGTCGGATTAGCTGCCGACTCATTCACCCACATGCCAAGCAAACGGCCATGGAAACGAGCTTCGCAGATGAGTGAATGAAGCGGGAGGTAAAAGCTTCGATCTCGCACCGTCTTTGCTTGGACTGAAGGGTGCTCCCTCCGATCCTTTCCTTGTTT
>Zma-MIR319e
TCATGCACGAGGAGTGTTTGGGCAAATTGAAGGGAGCACCCTTCAGTCCAACCGTAAACAGCGTAGAGTTTGATTTTAGCTCCCGCGCCACCCACTCGGCTACCAAGACCAGACCTACCGCTTGCCCATGGTTCTTGGCAGGTGAATGGATGAGTCGGCAGCTAATGAAACCCTACAGCCATTTTAGAGTGGACTGAAGAGAGCTCTCTTCCACAGAAGCCATAAACCCAAAAGGCCAA
>Zma-MIR319ca1
AAGGAGCGAGGGAGGAGGGAGCACCCTTCAGTCCAAGCAAAGACGGTGCGAGATCGAAGCTTTTACCTCCCGCTTCATTCACTCATCTGCAAAGCTGGTTTCCATGGCCGTTTGCTTGGCATGTGGGTGAATGAGTCGGCAGCTAATTCGACCCTAGCACCGCCCCTGAGTGGACTGAAGGACGCTCTCTTCCATCCAGCCATCGTC
>Zma-MIR319ca2
GGAAAGGATCGGAGGGAGCACCCTTCAGTCCAAGCAAAGACGGTGCGAGATCGAAGCTTTTACCTCCCGCTTCATTCACTCATCTGCGAAGCTCGTTTCCATGGCCGTTTGCTTGGCATGTGGGTGAATGAGTCGGCAGCTAATCCGACCCTAGCACCGCCCCTGAGTGGACTGAAGGACGCTCTCTTCCATCCGGCCGG

#Type 2:
>pta-MIR159c
CGAAACAAATGGGTTGATGTGTGAATGATGCGGGAGCTGATTTTGTCCAGGAAATGTCTTTTCCTTGGATTGAAGGGAGCTCCCTTATGTAGCATACATTTTTCTGAAATTAGGT
>Vvi-MIR159h
CATGGGGACAAAAAGGAGCTCATTTTCATTCCATGGGAGCGAAGGGAACTCTTGATCATTCAATGGGAGTGAAGGGAGCTCTTTTTCATCGACCGC
>Gma-MIR319e
CTTCTTACCTGCACTCTCGTCCATTTTCTACTCTTTGAACTGTGAAAGGTGCAGAAATAGGAGTTCCCTTGCAGCCCAAAACACCCTGCATGAACTACTTCATGTTGTTTTGGACTGAAGGGAGCTCCTTCTTCTTCACTTTCACCATTTTCATTCTACAATTCTATCGACTCAGAGGCTTGACACTAC
>Vvi-MIR319h
TAATTGTCAAGAAAACTGCAGAAATGGGGGCTCCTTTGCAGCCCAAAACAACTCCATCGCTGAAGAAGATGATGAACTTCATGCTCCTTGTTTTGGACTGAAGGGAGCTCCTAGTTCTTCTCTTTTCCTTCTCTAAT
>vvi-MIR319e
TGCAGAAATGGGGGTTCCTTTGCAGCCCAAAACAACTCCATCGCTGAAGAAGATGATGAACTTCATGCTCCTTGTTTTGGACTGAAGGGAGCTCCTAGTTCTTCTCT
>Ptc-MIR319j
TCATCTCCCTCCATGAGCATGGGCGAAGGAGAGAGGTGCAGAAATGGAGGTTCCTTCCAGCCTCAAGCATCTTTAAGATGGTGGCGATGTCTATTTTGGGCTGAAGGGAGCTCCCAATTCTTCTCTCTTGTTACTTGTCTGTCATGGTTCGTGCAAA
>Sbi-MIR159ca4
GTTACCCATAAGGGCGCTAGAGGGGCTTGCCGACACGGGTATAGTGCGAGCCTCTGTCCTCATGTGTATAGGCTACGTGTCATTATGCCATTTGGAAAGGGAGCTCTACATGTGCTCGCCAATTGGAAACCTTACGGCCCTAACTTGTTAG
>Ppt-MIR159ca1
AAAATAATTTTAATATTTAATATCATTACATCTTTCTTTAATCCAATTATTTTGGCTAATATTTTAAAATAATTGGATTAAAGAGAGATCTAATGATATTAAATATTACAAAGCTACT
>ptc-MIR159ca1
TATGTTCACACAAGAGAGATTTTGGATCAAAATAAAATTATAATAAAAAATGTATTTGGATTTAAGGTTGCTTTTGACATCACCAG
>Ptc-MIR159ca2
GTGATGAGTTTAGAGTTTTTGTCGAATTGGTTTGAGTAGTCATTAAAAAAAAATTGATGTTTTATTCAATGGATAGAAAGGAGCTCTAATACCATGTT
>Ptc-MIR159ca3
AGAAAAGTTACAAAGAACAGCCATATGATTAGACCTGTTATCTCTCTAGTCACCATATGACTTTCTTGTGATGATTGAGTTCTATGAGGTTTGGTTTGATGGCAGTTCTATGAGGTTTGGTT
>Vvi-MIR159ca1
CTTCTCATTATTTTTATTCTATTTTCTTTTTCTTGGAAGCCAAACAACCTCTGAGGATGTTTTCCCAAAGGATGAGAGGCTAAACCTTTGGTTTCTTGGAGTGAAGGAAGCTAGGTGAAAAGTCTAGATGC
>Vvi-MIR159ca2
GAAAAATACAGAGATCTGCTCTACTTTTACCTTCTCATTATTTTTTTATTCTATTTTCTTTTTCTTGGAAGCCAAACAACCTGTGAGGATGTTTTCCCGGAGGATGAGAGGCTAAACCTTTGGTTTCTTGGAGTGAAGGAAGCTAGGTGAAAAGTCCAGATGCAAAAGTGGAAAAGTCTCGTGCTTTAAA
>Vvi-MIR159ca6
GAAAAATACAGAGCTCTACTCTACTTTTACCCTCTCATTATTTTTTTATCCTATTTTCTTTTTCTTGGAAGCCAAACAACCTCTGAGGATGTTTTCCCAAAGGATGAGAGGCTAAACCTTTGGTTTCTTGGAGTGAAGGAAGCTAGGTGAAAAGTCCAGATGCAAAAGTGGAAAAGTCTCGTGCTTTAAA
>Vvi-MIR159ca3
CTTTGCTTTCCTTTTCTCTCTTCTATTTTTCTTTTTCTTGGAAGCCAAACAACCTCTGAGGATGTTTTCCTAGAGGATGAGAGGCTAAACCTTTGGTTTCTTGGAGTGAAGGAAGCTAGGTGAAAAGTCCAGATGCA
>Vvi-MIR159ca8
TTTTCTCTCTTCTATTTTCTTTTTCTTGGAAGCCAAACAACCTCTGAGGATGTTTTCCCAAAGGATGAGAGGCTAAACCTTTGGTTTCTTGGAGTGAAGGAAGCTAGGTGAAAAGTCC
>Vvi-MIR159ca7
TCCTTTTCTCTCTTCTATTTTCTTTTTCTTGGAAGCCAAACAACCTCTGAGGATGTTTTCCCAGAGGATGAGAGGCTAAACCTTTGGTTTCTTGGAGTGAAGGAAGCTAGGTGAAAACTCCAGA
>Vvi-MIR159ca5
CTTTGCTTTCCTTTTCTCTCTTCTATTTTCTTTTTCTTGGAAGCCAAACAACCTCTGGAGGATGTTTTCCCAGAGGATGAGAGGCTAAACCTTTGGTTTCTTGGAGTGAAGGAAGCTAGGTGAAAAGTCCAGATGCA
>Vvi-MIR159ca4
CKTTCCTTTCCTTTTCTCTYTACTATTTTCCTTTTTCTTGGAAGCCAAACAACCTCTGAGGATGTTTTCCCAGAGGATGAGAGGCTTAAACTTTTTGGTTTCTTGGAGTGAAGGAAGCTAGGTGAAAAGTCCAGATGCA

#Type 3:
>Osa-MIR159m
AAGGGGAGAAGAGGAGGAAGAGGAGCTCCTTTCGATCCAATTCAGGAGAGGAAGTGGTAGGATGCAGCTGCCGATTCATGGATACCTCTGGAGTGCGTGGCAGCAAATGGCTGGAAGGCCGTGCACTTGCATTGGGTTTGCATAGACCCGGGAAAATAAACCAACCAATTGGTCTCCCTCTATTGATTGGATTGAAGGGAGCTCCACATCTCTCTCATCATGGCAT
>OSA-MIR159g
TTGTGGACGTTGAGCTCCTTTCGGTCCAAAAAGGGGTGTTGCTGTGGGTCGATTGAGCTGCTGGGTCATGGATCCCGTTAGACTACTCCATGTTCATCATTCAGCTCGAGATCTGAAAGAAACTACTCCAATTTATACTAATAGTATGTGTGTAGATAGGAAAATGATGGAGTACTCGTTGGGATAGGCTTATGGCTTGCATGCCCCAGGAGCTGCATCAACCCTACATGGACCCTCTTTGGATTGAAGGGAGCTCTGCATCTTTGG
>Sof-MIR159g
ATGTAGGCCTGATGCTTGGATTTGAAGCGGAGCTCCTATCATTCCAATGAAGGGCCGTTCTGAAGGGTTGTTCCGCTGCTCGTTCATGGTTCCCACTATCCTATCTCATCATGTATGTGTGTATGTATTTTCGAGAGGGAGGAGAGGAGCTAGACTCTCATGGGGGTCGTCTATGAGATACGCTTGTGGTTTGCATGACCGATGAGCTGCACCGTCCCCTTGCTGGCCGCTCTTTGGATTGAAGGGAGCTCTGCATCCTGATCCATCCATCCCCCCATGCT
>Ptf-MIR159b
AAGATGTTAAAGAGTGGAACTCCTTGAAGTCCAAAAGAGGGTCTAGCAAGGGTAAATTGAGCTGGTGAGCTATGGATCCCCAGTCCCTAGTATCACATTTTAAGGGTTGGTTCTTGATGAATGATGATTATAGGCCTGTGGCTTACTTATCTCTGAAACCTTTATTACCCCTTAAACTTTTTCCTTTTTTGGATTGAAGGGAGCTCTCAGTTTCTACCACTAA

#Type 4:
>Afo-MIR319
GGGGTGGATGGGGGGCTCCATTTCATTCCAATAGGGGGGGGGGAGGGAGGGGTTAGGGCTTCCCATTTCATGCATTAGGGTAACCTTTATATTCTTTTTCAAGGTGTAACCAAGGGGCCGGGGAAGAATGCCATTACCTTTATTTTCTTTTCAAGGGTTTAACAAGGGGACAGAGAAGAATGCATTTGCAAATGAATATAAGTTTAGCCAGTGCATGGGGTGGGAGCAACTCCTTTCACTATCTTTGTTCGCTCATTGGACTGAAGGGAGCTCCCACTAGATCAC
>Mtr-MIR159ca
CTTAAGACCTCTAAAGACCTATCTTCAATGTCAAATCTTCATTCTCAGCCTTTTGATCTTTGCGGCCTCAAAGTATTTCAACGTGTTTCACTTCATTTCATAGCATTGTCATGTATGTATATAAATTAATTGAATATATGTATGGATAGATGATGGATTATTAATTTAAATATCTTTGTTGTACAACAAATCATGATGAAGCTAACACATTAATGGCTTGTTATTGGATAATCCATCATCTGTGTACATCCATTAATTCTATTAATTTATATATACACATGATAGTGCTATGAAATGATGCAGAACACATTGAAATACATTGAGGCAAAAAAGATCAAATCAAATGAAGAATTGGCATTGAAGAGAGGTCTTGAGAAGGTTTCTAACAAGAG
>Sbi-MIR159ca1
CACGATTAAGAACTACCCCCTCCCTTCCAAATTATAAGTCATTCTGGCTTTTCTAGATAAGGTTGTGTATCTAAAAAAGCTAGAACAACTTATAATTTGGGTTGAAGGGAGTAGTTTAGAGCGATT
>Zma-MIR159ca1
ATTAAGAACAACTCCCTCCGTTCGAAATCATAAATCGTTCTGGCTTTTTCTAGATACACAACCTTTACAGTATATCTAGATTATGTATCAAGAAAAGCGAGAATGACTTATAATTTGGAATGTAGGGAGCAGTTTAAATTTTAGA
>Bst-MIR159
TTTCAAGTGTAAGAAAAGGAGCTCCCATCGTCCAAAACGATGAGGACAAGAGTTAAGGAACCAAAAAGTAGAATCTAAGTGTTCATGGATTTCTCATAGAGAGTGTGTAGGTTAACAGCTTGAAGAAAGCACTCTTTAAAGGGATTGTATGAGCTCTTAGATTTCTCTCTTTCTCTATATATTCTTCTCTTCTCTTCGTTTGGATTGAAGGGAGCTCCTTTTCTTCTTCTCTTAG
>ath-MIR159c
GTGTAACAGAAGGAGCTCCCTTCCTCCAAAACGAAGAGGACAAGATTTGAGGAACTAAAATGCAGAATCTAAGAGTTCATGTCTTCCTCATAGAGAGTGCGCGGTGTTAAAAGCTTGAAGAAAGCACACTTTAAGGGGATTGCACGACCTCTTAGATTCTCCCTCTTTCTCTACATATCATTCTCTTCTCTTCGTTTGGATTGAAGGGAGCTCCTTTTCTTCTTC
>Sbi-MIR159c
TGTATTATTGGTGGTTAGATACTACTCACTCTATTCCAAATTATAAGATGTTTTGGCTTTTCAAGGTACATTGTTTTAACTATGTATCTAGACATAGTGTATATCTAAGGGCATAGCAAAATCTATGTATCTAAAAAAGCCAAAATATCTTATTATTTGGAATGGAGGGAGCACTAGATTATAGCCATGTTTCTTCAA
>Sbi-MIR159d
ATGTATTATTGTGGTTAGATACTACTCACTCTATTCCAAATTATAAGATGTTTTGGCTTTTCAAGGTACATTGTTTTAACTATGTATCTAGACATAGTGTATATCTAAGGGCATAGCAAAATCTATGTATCTAAAAAAGCCAAAATATCTTATTATTTGGAATGGAGGGAGCACTAGATTATAGCCATGTTTCTTCAA
>Sbi-MIR159ca5
ATACATTAACTAAAGAATATTAGTATATTAGTATATTACTCCCTCTGTTCCAAATTATAAGTCAATTTGGCTTTTCTAGGTACATAGATCTTGCTTTGCACCTAGATATATGTTATGTCTAAATACATGGCAAAAGCAATGTATCTAGAAAAGCCAAAATGACTTATAATTTGGAATAAAGGGAGCAGTAAGCAAGTCAACTTATTCTTTAAAAATAAAAT
>Sbi-MIR159ca2
AGATTTACGAGGGTATTTTATATTCTCTCTGTTCCAAATTATAAGTCATTTTTTGTTTTTTTGGTTCATCAACTTTGCTACGTGTCTAGAAGTGTTATCATATCAAGATGAATACTAAAATGGATGTACCAAAAAAGTCAAAGCAACTTAGAATTTGGAGTGGAGGGAGTACTATATTTCCCATAATGGTAC
>Sbi-MIR159ca3
CAGAGTTACAGAATTGTACTCCCTCCGTTCCAAATTATAAGTCGCTTTGACTTTTTTGGTTCATCCATTTTGCTATGTATCTAGACATATTATTTATCTAAATACATAGTAAAATGGATATACCAAAAAAGTCAAAGCGCCTTATAATTTGGATTGGAGGGAGTAGTTCAATACAGAAT

#Type 5:
>Zma-MIR159t
AAAGGAAAAAGGGTGGTTTTCATTTTCCATTTGAATTTGCCCGACCAAGGGGGCGGGTCTGAGGCCCCCAGAGTTTTCTCCCCTTGGGGGGGAGGGCCGTTGGATTGAAGGGAGGGCCCCCATTTTCCCGG
>Zma-MIR159i
TGATGACGTCGTGCAGCTCCTGCAGCATCTGTTCGAGGCTCGCCGCGTTCTGATGATCCGGCAGCGCAAGTCCGGCGGCGACGGCGGCGGCCGAGGTCGGCGGCGCCGGCTGGCCGTATTGGTTTGAAGGGAGCTCCACTCTGGGGCCG
>Ppt-MIR159
TTCCTGTGCTTTGCAGCCTTCCCTTCCCTCGCGTAGCCTTTCCTTTCTCTGACTTTCCTTGACGTGCTTTTTACTGCCGCCATAGCCAGCAATGACCACTGCCACCCTGCAACAGGGCTCGATTATTACTCGGTTCTCGCTTGTTGCAAGGCCCGGACTCACTTTCCTTTTTGTCACTCCCGGGGCGTTGTGGACGACGGCGCGCGGGATGGAAGGGAGCTCTGTAACTGGGATTGT
>Vvi-MIR319ca1
AGATCCATGGTGCATAGGAGGAGATTTTAATGTTATTAGATTTTTAGAGAGAGGAACAGTCTTTCAAGATTGTCTTCAGCAATGAGAAGATTCTCGGAGGTCATTAAGGATTTGGAATTATGGGATCTCCCTTTGCAGGGGGGGGGG
>Sbi-MIR319ca1
TCGTGATAGCGTCGAAGCTTCTGCTGGTACCTGGCAGAGTTGAGGAGGGCCATGTCTCGAGCTTCCTAGAGCTGGTCGATCGCGTCCTCTCGAGTCTCTTTATTCGTTTGCTCATTGTAGGCCTTGAGTCGGGGTGACCCATACTCAAGATCTGTTGGAAGCACGGCCTCGGAGCCGTAGACCATGAAGAATGGGGTATATTTCGTGGCCCTGCTAGGCGTCGTCCTTAAACTCCATAGGACCGAAGGGAGCTCTTTGACCCATTTCTTG
>Bvu-MIR159
ATAACTGGTGATTCAGTTCTTGCTTCTGCATATGCTCACGAACTTCCTCGTTATGGACTTGAAGTGGGTCTTACAAACTACGCTGCAGCTTACTGCACTGGGCTTCTTCTGGCGAGGAGGGTATTGACTAAGCTTGAAATGGATCAGGAGTATGAAGGGAACGTGGAGGCAACTGGGGAAGACTTCTCTGTTGAACCAGCAGAGACCAGGAGACCTTTCCGTGCTCTGCTTGATGTAAGACTTATAAGAACTACTACCGGAAATCGTGTTTTTGGTGCATTGAAGGGAGCTCTGGATGGTGGACTAG
>Bra-MIR159b
GCGTAACCGAAGGAGCTCCCTTCGTTCAAAACGAGGAGGACAAGATTTAAGGAAATCAAAGCAGAAAATCTAATTGTTCATGGATTCCCTCATTAAGTGCTTGAATAATGAGCACTTTTACTGGGGTTTGCATGGCCTCTTAGATCTTCTCTCTTTCTCTACCGATATATATCCTTCTCTTCTCTTCGTTTGGATTGAAGGGAGCTCCTGTTCCTTTTC
>Cca-MIR319
GAGATCCATCGGGGAGCTCCCTTCAGTCCAATGGGCGGGCAAAGTGAGCGACAGGAGTTGCTCCCACACCATGCATTGGCTAAGCTTAACATTTCTATGCCTCGCATCAGACCTGTTGTTGAATTCTTGCTCACCATAGTATCCATCACCTTACCTTGCAAAGAGAGAAAAAAAAAGAGAATACTTAAGCATAACCGAATGCATGAGATGGCAGCTCTAGCCGCTCCCCAGCCCTCGGTCTTGGACCGAAGGGAGCTCCTCTTCTCTTTCC
>Lja-MIR319b
ACTGATATTGGGAGGGAAATAGAATGAAGGAGCTTCCTTCTGCCCAACCATGGATATATGTGAGGGAAGCCTTTGTTGCAAAAATAAACTATTATTCATTCATTCATATATAATTATGTGAATGAAGTGGAAGATGTATATTTTGCAGCCTTCTTTGGCTATGTTTGGACTGAAGGGAGCTCCTTCTTTCTGTTGCCTCCATTTCTATCC
>Zma-MIR159ca2
CTTTAGTTTAAAGCATGTACTCTCTCTATTCCAAATTGTAAGTTGTTCAGATTTTTTCTAGATACGTAGTTTTTACTTGTATCTAGACACGGTATATTCTTGGTACATAGCAAGAGCTATGTATCTTGAAAAGCTAAAATGACTTACTATATGGAATGAAGGGAGCACAAAGCTTACTATTGATA
>gma-MIR319c
AGTCACATTGGGAGGGAAAGAGAGTGAAGGAGCTTCCCTCAGCCCATTCATGGAGATAACGAAAGATTGGGTTGCTGAATTAACTGCTAGCTCACACATTCATTCATACAATAGTATTCAATTAGGGTAATATTGTGTGAATGAAGCGGGAGTATATAGTATCTATATTGCAACCCTCTTTCTCTGTGCTTGGACTGAAAGGAGCTCCTTCTTTTTCTGCTCCCTCCATTTGTATCA
>Pvu-MIR319
AGCTTTAGTCACATTGGGAAGGAAAGAGAGTGAAGGAGCTTCCCTCAGCCCATTCATGGATACAAAAGATTGGGTTGCAAAATTAACCACTAACTCATTCACACAATAGTATTCAGTTAGGGTGATGCTCTTTTTGCTATAATATGATTGTGTGAATGAAGTGATGCATACATATTGTGTGACCCTCTTTCTCTGAGCTTGGACTGAAGGGAGCTCCTTCTTTCTGTTGCCTCCATTTGTATTCATCTCT

#Two redundant sequences for phylogenetic inference
>Ath-MIR319d
TTAATATGCTTATAGATGTTGAGTTGGTGGAGGAAGAGAGCTTTCTTCGGTCCACTCATGGAGTAATATGTGAGATTTAATTGACTCTCGACTCATTCATCCAAATACCAAATGAAAGAATTTGTTCTCATATGGTAAATGAATGAATGATGCGAGAGACAAATTGAGTCTTCACTTCTCTATGCTTGGACTGAAGGGAGCTCCCTATTTTTATCTTTCTCAGAGTACCACATTTTATATCTATATATATACAAG
>Ath-MIR319e
TGAGTTGGTGGAGGAAGAGAGCTTTCTTCGGTCCACTCATGGAGTAATATGTGAGATTTAATTGACTCTCGACTCATTCATCCAAATACCAAATGTAAGAATATGTTCTCATATGGTAAATGAATGAATGATGCGAGAGACAAATTGAGTCTTCACTTCTCTATGCTTGGACTGAAGGGAGCTCCCTATTTTTATCTTTCTCGGTAGTACCA
